# Supplementary material for: 5-Bromo-2,4,6-trimethyl-3-(3-methyl­phenyl­sulfin­yl)-1-benzo­furan
Source: Acta Crystallogr Sect E Struct Rep Online. 2014 Mar 15;70(Pt 4):o435. doi: 10.1107/S1600536814005352 (PMC3998578; doi:10.1107/S1600536814005352)
Supplement: Supplementary file 1 [file e-70-0o435-sup1.cif]

##############################################################################
#                                                                            #
# This CIF contains the data in a paper accepted for publication in          #
# Acta Crystallographica Section E. It conforms to the requirements of       #
# Notes for Authors for Acta Crystallographica Section E, and has been       #
# peer reviewed under the auspices of the IUCr Commission on Journals.       #
#                                                                            #
# Full details of the Crystallographic Information File format               #
# are given in the paper "The Crystallographic Information File (CIF):       #
# a New Standard Archive File for Crystallography" by S. R. Hall, F. H.      #
# Allen and I. D. Brown [Acta Cryst. (1991), A47, 655-685].                  #
#                                                                            #
# The current version of the core CIF dictionary is obtainable from          #
# ftp://ftp.iucr.org/pub/cif_core.dic.                                       #
#                                                                            #
# Software is freely available for graphical display of the structure(s)     #
# in this CIF. For information consult the CIF software page                 #
# http://www.iucr.org/resources/cif/software.                                #
#                                                                            #
# This file may be used for bona fide research purposes within the           #
# scientific community so long as proper attribution is given to the journal # 
# article from which it was obtained.                                        #
#                                                                            #
##############################################################################
data_I
_audit_creation_method     'form.cif (version 2.0)'
_journal_data_validation_number     ?
_journal_date_recd_electronic     2014-03-06
_journal_date_accepted     2014-03-08
_journal_name_full     'Acta Crystallographica, Section E'
_journal_year     2014
_journal_volume     70
_journal_issue      4
_journal_page_first     o435
_journal_page_last     o435
_journal_paper_category     QO
_journal_paper_doi     10.1107/S1600536814005352
_journal_coeditor_code     BX2455
_publ_contact_author_name     'Prof. Uk Lee'
_publ_contact_author_address
;
 Department of Chemistry, Pukyong National University, 599-1 Daeyeon 3-dong
 Nam-gu, Busan 608-737, Republic of Korea
;
_publ_contact_author_email     'uklee@pknu.ac.kr'
_publ_contact_author_fax     '+82-51-629-5583'
_publ_contact_author_phone     '+82-51-629-5596'
_publ_section_title
;
5-Bromo-2,4,6-trimethyl-3-(3-methylphenylsulfinyl)-1-benzofuran
;
loop_
    _publ_author_name
    _publ_author_address
    'Choi, Hong Dae'
;
 Department of Chemistry, Dongeui University, San 24 Kaya-dong
 Busanjin-gu, Busan 614-714, Republic of Korea
;
    'Seo, Pil Ja'
;
 Department of Chemistry, Dongeui University, San 24 Kaya-dong
 Busanjin-gu, Busan 614-714, Republic of Korea
;
    'Lee, Uk'
;
 Department of Chemistry, Pukyong National University,
 599-1 Daeyeon 3-dong
 Nam-gu, Busan 608-737, Republic of Korea
;
_publ_section_synopsis     .
_database_code_depnum_ccdc_archive     'CCDC 990682'
_chemical_name_systematic
;
5-Bromo-2,4,6-trimethyl-3-(3-methylphenylsulfinyl)-1-benzofuran
;
_chemical_name_common     ?
_chemical_formula_moiety     'C18 H17 Br O2 S'
_chemical_formula_sum     'C18 H17 Br O2 S'
_chemical_formula_iupac     'C18 H17 Br O2 S'
_chemical_formula_weight     377.29
_chemical_melting_point_gt     469
_chemical_melting_point_lt     470
_symmetry_cell_setting     triclinic
_symmetry_space_group_name_H-M     'P -1'
_symmetry_space_group_name_Hall     '-P 1'
loop_
    _symmetry_equiv_pos_as_xyz
    'x, y, z'
    '-x, -y, -z'
_cell_length_a     6.23360(10)
_cell_length_b     11.0353(2)
_cell_length_c     12.9149(2)
_cell_angle_alpha     69.3840(10)
_cell_angle_beta     76.4210(10)
_cell_angle_gamma     76.7990(10)
_cell_volume     797.84(2)
_cell_formula_units_Z     2
_cell_measurement_reflns_used     8866
_cell_measurement_theta_min     3.01
_cell_measurement_theta_max     28.39
_cell_measurement_temperature     173(2)
_exptl_crystal_description     'block'
_exptl_crystal_colour     'colourless'
_exptl_crystal_size_max     0.35
_exptl_crystal_size_mid     0.34
_exptl_crystal_size_min     0.28
_exptl_crystal_density_diffrn     1.570
_exptl_crystal_density_meas     ?
_exptl_crystal_density_method     'not measured'
_exptl_crystal_F_000     384
_exptl_absorpt_coefficient_mu     2.711
_exptl_absorpt_correction_type     multi-scan
_exptl_absorpt_process_details     '(<i>SADABS</i>; Bruker, 2009)'
_exptl_absorpt_correction_T_min     0.4618
_exptl_absorpt_correction_T_max     0.7457
_exptl_special_details     ?
_diffrn_ambient_temperature     173(2)
_diffrn_radiation_type     MoK\a
_diffrn_radiation_wavelength     0.71073
_diffrn_radiation_source     'rotating anode'
_diffrn_radiation_monochromator     'graphite multilayer'
_diffrn_measurement_device_type     'Bruker SMART APEXII CCD'
_diffrn_measurement_method     '\f and \w scans'
_diffrn_detector_area_resol_mean     10.0
_diffrn_reflns_number     14962
_diffrn_reflns_av_R_equivalents     0.0314
_diffrn_reflns_av_sigmaI/netI     0.0256
_diffrn_reflns_theta_min     1.71
_diffrn_reflns_theta_max     28.44
_diffrn_reflns_theta_full     28.44
_diffrn_measured_fraction_theta_max     0.997
_diffrn_measured_fraction_theta_full     0.997
_diffrn_reflns_limit_h_min     -8
_diffrn_reflns_limit_h_max     8
_diffrn_reflns_limit_k_min     -14
_diffrn_reflns_limit_k_max     14
_diffrn_reflns_limit_l_min     -17
_diffrn_reflns_limit_l_max     17
_diffrn_standards_number     0
_diffrn_standards_interval_count     ?
_diffrn_standards_interval_time     ?
_diffrn_standards_decay_%     ?
_refine_special_details
;
 Refinement of F^2^ against ALL reflections.  The weighted R-factor wR and
 goodness of fit S are based on F^2^, conventional R-factors R are based
 on F, with F set to zero for negative F^2^. The threshold expression of
 F^2^ > 2sigma(F^2^) is used only for calculating R-factors(gt) etc. and is
 not relevant to the choice of reflections for refinement.  R-factors based
 on F^2^ are statistically about twice as large as those based on F, and R-
 factors based on ALL data will be even larger.
;
_reflns_number_total     4023
_reflns_number_gt     3702
_reflns_threshold_expression     I>2\s(I)
_refine_ls_structure_factor_coef     Fsqd
_refine_ls_matrix_type     full
_refine_ls_R_factor_all     0.0290
_refine_ls_R_factor_gt     0.0260
_refine_ls_wR_factor_gt     0.0680
_refine_ls_wR_factor_ref     0.0697
_refine_ls_goodness_of_fit_ref     1.062
_refine_ls_restrained_S_all     1.062
_refine_ls_number_reflns     4023
_refine_ls_number_parameters     203
_refine_ls_number_restraints     0
_refine_ls_hydrogen_treatment     constr
_refine_ls_weighting_scheme     calc
_refine_ls_weighting_details
         'calc w=1/[\s^2^(Fo^2^)+(0.0354P)^2^+0.3061P] where P=(Fo^2^+2Fc^2^)/3'
_atom_sites_solution_hydrogens     difmap
_atom_sites_solution_primary     direct
_atom_sites_solution_secondary     difmap
_refine_ls_shift/su_max     0.001
_refine_ls_shift/su_mean     0.000
_refine_diff_density_max     0.359
_refine_diff_density_min     -0.492
_refine_ls_extinction_method     none
_refine_ls_extinction_coef     ?
loop_
    _atom_type_symbol
    _atom_type_description
    _atom_type_scat_dispersion_real
    _atom_type_scat_dispersion_imag
    _atom_type_scat_source
    'C' 'C' 0.0033 0.0016
                         'International Tables Vol C Tables 4.2.6.8 and 6.1.1.4'
    'H' 'H' 0.0000 0.0000
                         'International Tables Vol C Tables 4.2.6.8 and 6.1.1.4'
    'O' 'O' 0.0106 0.0060
                         'International Tables Vol C Tables 4.2.6.8 and 6.1.1.4'
    'S' 'S' 0.1246 0.1234
                         'International Tables Vol C Tables 4.2.6.8 and 6.1.1.4'
    'Br' 'Br' -0.2901 2.4595
                         'International Tables Vol C Tables 4.2.6.8 and 6.1.1.4'
_computing_data_collection     '<i>APEX2</i> (Bruker, 2009)'
_computing_cell_refinement     '<i>SAINT</i> (Bruker, 2009)'
_computing_data_reduction     '<i>SAINT</i> (Bruker, 2009)'
_computing_structure_solution     '<i>SHELXS97</i> (Sheldrick, 2008)'
_computing_structure_refinement     '<i>SHELXL97</i> (Sheldrick, 2008)'
_computing_molecular_graphics
;
<i>ORTEP-3 for Windows</i> (Farrugia, 2012) and
<i>DIAMOND</i> (Brandenburg, 1998)
;
_computing_publication_material     '<i>SHELXL97</i> (Sheldrick, 2008)'
loop_
    _atom_site_type_symbol
    _atom_site_label
    _atom_site_fract_x
    _atom_site_fract_y
    _atom_site_fract_z
    _atom_site_U_iso_or_equiv
    _atom_site_adp_type
    _atom_site_calc_flag
    _atom_site_refinement_flags
    _atom_site_occupancy
    _atom_site_symmetry_multiplicity
    _atom_site_disorder_assembly
    _atom_site_disorder_group
    Br Br1 0.62873(3) 0.900826(16) 0.403993(14) 0.03223(7) Uani d . 1 2 . .
    S S1 0.75692(6) 0.51077(3) 0.11568(3) 0.01987(9) Uani d . 1 2 . .
    O O1 0.27755(19) 0.45708(11) 0.37436(9) 0.0241(2) Uani d . 1 2 . .
    O O2 0.99335(19) 0.51170(11) 0.12084(10) 0.0265(2) Uani d . 1 2 . .
    C C1 0.5810(3) 0.51004(14) 0.24439(12) 0.0196(3) Uani d . 1 2 . .
    C C2 0.5305(2) 0.59855(14) 0.31119(12) 0.0190(3) Uani d . 1 2 . .
    C C3 0.6265(3) 0.69926(14) 0.31564(12) 0.0195(3) Uani d . 1 2 . .
    C C4 0.5100(3) 0.76127(15) 0.39418(13) 0.0219(3) Uani d . 1 2 . .
    C C5 0.3111(3) 0.72874(16) 0.46735(13) 0.0244(3) Uani d . 1 2 . .
    C C6 0.2268(3) 0.62354(17) 0.46533(13) 0.0252(3) Uani d . 1 2 . .
    H H6 0.0964 0.5954 0.5154 0.030 Uiso calc R 1 2 . .
    C C7 0.3399(3) 0.56176(15) 0.38791(12) 0.0214(3) Uani d . 1 2 . .
    C C8 0.4262(3) 0.42809(15) 0.28649(12) 0.0221(3) Uani d . 1 2 . .
    C C9 0.8457(3) 0.73299(16) 0.24263(14) 0.0242(3) Uani d . 1 2 . .
    H H9A 0.8171 0.8110 0.1782 0.036 Uiso calc R 1 2 . .
    H H9B 0.9253 0.6592 0.2159 0.036 Uiso calc R 1 2 . .
    H H9C 0.9372 0.7506 0.2863 0.036 Uiso calc R 1 2 . .
    C C10 0.1860(3) 0.80420(19) 0.54665(16) 0.0341(4) Uani d . 1 2 . .
    H H10A 0.0587 0.7619 0.5938 0.051 Uiso calc R 1 2 . .
    H H10B 0.1318 0.8943 0.5033 0.051 Uiso calc R 1 2 . .
    H H10C 0.2863 0.8054 0.5943 0.051 Uiso calc R 1 2 . .
    C C11 0.3854(3) 0.31944(16) 0.25548(14) 0.0270(3) Uani d . 1 2 . .
    H H11A 0.2470 0.3462 0.2240 0.041 Uiso calc R 1 2 . .
    H H11B 0.3713 0.2422 0.3224 0.041 Uiso calc R 1 2 . .
    H H11C 0.5108 0.2979 0.1995 0.041 Uiso calc R 1 2 . .
    C C12 0.6482(3) 0.67448(14) 0.03546(12) 0.0198(3) Uani d . 1 2 . .
    C C13 0.7999(3) 0.75067(15) -0.04158(12) 0.0225(3) Uani d . 1 2 . .
    H H13 0.9557 0.7183 -0.0474 0.027 Uiso calc R 1 2 . .
    C C14 0.7230(3) 0.87472(16) -0.11039(14) 0.0275(3) Uani d . 1 2 . .
    C C15 0.4952(3) 0.92001(17) -0.09772(15) 0.0329(4) Uani d . 1 2 . .
    H H15 0.4411 1.0057 -0.1425 0.039 Uiso calc R 1 2 . .
    C C16 0.3449(3) 0.84324(19) -0.02136(15) 0.0337(4) Uani d . 1 2 . .
    H H16 0.1893 0.8765 -0.0144 0.040 Uiso calc R 1 2 . .
    C C17 0.4195(3) 0.71802(17) 0.04509(14) 0.0272(3) Uani d . 1 2 . .
    H H17 0.3168 0.6635 0.0959 0.033 Uiso calc R 1 2 . .
    C C18 0.8835(4) 0.9564(2) -0.19860(17) 0.0443(5) Uani d . 1 2 . .
    H H18A 0.8480 0.9733 -0.2729 0.066 Uiso calc R 1 2 . .
    H H18B 1.0366 0.9092 -0.1953 0.066 Uiso calc R 1 2 . .
    H H18C 0.8703 1.0399 -0.1850 0.066 Uiso calc R 1 2 . .
loop_
    _atom_site_aniso_label
    _atom_site_aniso_U_11
    _atom_site_aniso_U_22
    _atom_site_aniso_U_33
    _atom_site_aniso_U_12
    _atom_site_aniso_U_13
    _atom_site_aniso_U_23
    Br1 0.04364(12) 0.02725(10) 0.03175(10) -0.01115(8) -0.00252(8) -0.01557(7)
    S1 0.02068(18) 0.01787(17) 0.02010(17) -0.00149(13) -0.00020(13)
                                                                    -0.00790(13)
    O1 0.0248(6) 0.0267(6) 0.0223(5) -0.0103(5) 0.0007(4) -0.0087(4)
    O2 0.0194(5) 0.0287(6) 0.0292(6) 0.0009(4) -0.0019(4) -0.0109(5)
    C1 0.0212(7) 0.0183(6) 0.0185(6) -0.0026(5) -0.0023(5) -0.0058(5)
    C2 0.0199(7) 0.0189(7) 0.0174(6) -0.0019(5) -0.0029(5) -0.0054(5)
    C3 0.0205(7) 0.0181(6) 0.0187(6) -0.0028(5) -0.0033(5) -0.0047(5)
    C4 0.0260(8) 0.0195(7) 0.0216(7) -0.0031(6) -0.0054(6) -0.0076(6)
    C5 0.0247(8) 0.0268(8) 0.0220(7) 0.0008(6) -0.0034(6) -0.0113(6)
    C6 0.0215(7) 0.0319(8) 0.0213(7) -0.0058(6) 0.0009(6) -0.0093(6)
    C7 0.0226(7) 0.0215(7) 0.0199(7) -0.0058(6) -0.0030(6) -0.0054(5)
    C8 0.0253(8) 0.0212(7) 0.0190(7) -0.0041(6) -0.0039(6) -0.0052(5)
    C9 0.0231(7) 0.0237(7) 0.0269(7) -0.0071(6) 0.0008(6) -0.0106(6)
    C10 0.0325(9) 0.0390(10) 0.0318(9) 0.0002(8) 0.0010(7) -0.0204(8)
    C11 0.0324(9) 0.0236(8) 0.0282(8) -0.0094(7) -0.0055(7) -0.0085(6)
    C12 0.0223(7) 0.0191(7) 0.0180(6) -0.0024(6) -0.0027(5) -0.0069(5)
    C13 0.0242(8) 0.0235(7) 0.0213(7) -0.0064(6) -0.0022(6) -0.0084(6)
    C14 0.0363(9) 0.0243(8) 0.0239(7) -0.0107(7) -0.0056(7) -0.0061(6)
    C15 0.0436(11) 0.0230(8) 0.0299(8) 0.0011(7) -0.0140(8) -0.0047(6)
    C16 0.0266(9) 0.0370(10) 0.0324(9) 0.0061(7) -0.0082(7) -0.0097(7)
    C17 0.0226(8) 0.0304(8) 0.0253(8) -0.0026(6) -0.0018(6) -0.0071(6)
    C18 0.0531(13) 0.0348(10) 0.0388(10) -0.0213(9) -0.0083(9) 0.0051(8)
_geom_special_details
;
 All esds (except the esd in the dihedral angle between two l.s. planes)
 are estimated using the full covariance matrix.  The cell esds are taken
 into account individually in the estimation of esds in distances, angles
 and torsion angles; correlations between esds in cell parameters are only
 used when they are defined by crystal symmetry.  An approximate (isotropic)
 treatment of cell esds is used for estimating esds involving l.s. planes.
;
loop_
    _geom_bond_atom_site_label_1
    _geom_bond_atom_site_label_2
    _geom_bond_site_symmetry_2
    _geom_bond_distance
    _geom_bond_publ_flag
    Br1 C4 . 1.9073(15) ?
    S1 O2 . 1.4934(12) ?
    S1 C1 . 1.7619(15) ?
    S1 C12 . 1.8024(15) ?
    S1 O2 2_765 3.1527(12) ?
    O1 C8 . 1.3694(19) ?
    O1 C7 . 1.3770(18) ?
    C1 C8 . 1.361(2) ?
    C1 C2 . 1.457(2) ?
    C2 C7 . 1.393(2) ?
    C2 C3 . 1.401(2) ?
    C3 C4 . 1.393(2) ?
    C3 C9 . 1.508(2) ?
    C4 C5 . 1.405(2) ?
    C5 C6 . 1.390(2) ?
    C5 C10 . 1.510(2) ?
    C6 C7 . 1.375(2) ?
    C6 H6 . 0.9500 ?
    C8 C11 . 1.479(2) ?
    C9 H9A . 0.9800 ?
    C9 H9B . 0.9800 ?
    C9 H9C . 0.9800 ?
    C10 H10A . 0.9800 ?
    C10 H10B . 0.9800 ?
    C10 H10C . 0.9800 ?
    C11 H11A . 0.9800 ?
    C11 H11B . 0.9800 ?
    C11 H11C . 0.9800 ?
    C12 C13 . 1.387(2) ?
    C12 C17 . 1.387(2) ?
    C13 C14 . 1.392(2) ?
    C13 H13 . 0.9500 ?
    C14 C15 . 1.385(3) ?
    C14 C18 . 1.505(2) ?
    C15 C16 . 1.381(3) ?
    C15 H15 . 0.9500 ?
    C16 C17 . 1.386(2) ?
    C16 H16 . 0.9500 ?
    C17 H17 . 0.9500 ?
    C18 H18A . 0.9800 ?
    C18 H18B . 0.9800 ?
    C18 H18C . 0.9800 ?
loop_
    _geom_angle_atom_site_label_1
    _geom_angle_atom_site_label_2
    _geom_angle_atom_site_label_3
    _geom_angle_site_symmetry_1
    _geom_angle_site_symmetry_3
    _geom_angle
    _geom_angle_publ_flag
    O2 S1 C1 . . 111.08(7) ?
    O2 S1 C12 . . 106.70(7) ?
    C1 S1 C12 . . 96.91(7) ?
    O2 S1 O2 . 2_765 78.25(6) ?
    C1 S1 O2 . 2_765 169.73(6) ?
    C12 S1 O2 . 2_765 83.97(5) ?
    C8 O1 C7 . . 106.60(12) ?
    C8 C1 C2 . . 107.12(13) ?
    C8 C1 S1 . . 118.68(12) ?
    C2 C1 S1 . . 133.04(11) ?
    C7 C2 C3 . . 119.45(14) ?
    C7 C2 C1 . . 104.27(13) ?
    C3 C2 C1 . . 136.25(14) ?
    C4 C3 C2 . . 115.39(14) ?
    C4 C3 C9 . . 123.20(13) ?
    C2 C3 C9 . . 121.37(13) ?
    C3 C4 C5 . . 125.00(14) ?
    C3 C4 Br1 . . 117.82(11) ?
    C5 C4 Br1 . . 117.18(11) ?
    C6 C5 C4 . . 118.23(14) ?
    C6 C5 C10 . . 119.23(15) ?
    C4 C5 C10 . . 122.54(15) ?
    C7 C6 C5 . . 117.29(14) ?
    C7 C6 H6 . . 121.4 ?
    C5 C6 H6 . . 121.4 ?
    C6 C7 O1 . . 124.56(14) ?
    C6 C7 C2 . . 124.45(14) ?
    O1 C7 C2 . . 110.98(13) ?
    C1 C8 O1 . . 110.99(13) ?
    C1 C8 C11 . . 133.49(15) ?
    O1 C8 C11 . . 115.50(14) ?
    C3 C9 H9A . . 109.5 ?
    C3 C9 H9B . . 109.5 ?
    H9A C9 H9B . . 109.5 ?
    C3 C9 H9C . . 109.5 ?
    H9A C9 H9C . . 109.5 ?
    H9B C9 H9C . . 109.5 ?
    C5 C10 H10A . . 109.5 ?
    C5 C10 H10B . . 109.5 ?
    H10A C10 H10B . . 109.5 ?
    C5 C10 H10C . . 109.5 ?
    H10A C10 H10C . . 109.5 ?
    H10B C10 H10C . . 109.5 ?
    C8 C11 H11A . . 109.5 ?
    C8 C11 H11B . . 109.5 ?
    H11A C11 H11B . . 109.5 ?
    C8 C11 H11C . . 109.5 ?
    H11A C11 H11C . . 109.5 ?
    H11B C11 H11C . . 109.5 ?
    C13 C12 C17 . . 121.63(14) ?
    C13 C12 S1 . . 117.57(12) ?
    C17 C12 S1 . . 120.62(12) ?
    C12 C13 C14 . . 119.71(15) ?
    C12 C13 H13 . . 120.1 ?
    C14 C13 H13 . . 120.1 ?
    C15 C14 C13 . . 118.57(16) ?
    C15 C14 C18 . . 120.73(16) ?
    C13 C14 C18 . . 120.69(17) ?
    C16 C15 C14 . . 121.38(16) ?
    C16 C15 H15 . . 119.3 ?
    C14 C15 H15 . . 119.3 ?
    C15 C16 C17 . . 120.44(17) ?
    C15 C16 H16 . . 119.8 ?
    C17 C16 H16 . . 119.8 ?
    C16 C17 C12 . . 118.19(16) ?
    C16 C17 H17 . . 120.9 ?
    C12 C17 H17 . . 120.9 ?
    C14 C18 H18A . . 109.5 ?
    C14 C18 H18B . . 109.5 ?
    H18A C18 H18B . . 109.5 ?
    C14 C18 H18C . . 109.5 ?
    H18A C18 H18C . . 109.5 ?
    H18B C18 H18C . . 109.5 ?
loop_
    _geom_torsion_atom_site_label_1
    _geom_torsion_atom_site_label_2
    _geom_torsion_atom_site_label_3
    _geom_torsion_atom_site_label_4
    _geom_torsion_site_symmetry_1
    _geom_torsion_site_symmetry_2
    _geom_torsion_site_symmetry_3
    _geom_torsion_site_symmetry_4
    _geom_torsion
    _geom_torsion_publ_flag
    O2 S1 C1 C8 . . . . -136.06(12) ?
    C12 S1 C1 C8 . . . . 113.02(13) ?
    O2 S1 C1 C2 . . . . 58.06(17) ?
    C12 S1 C1 C2 . . . . -52.85(16) ?
    C8 C1 C2 C7 . . . . -1.46(16) ?
    S1 C1 C2 C7 . . . . 165.60(13) ?
    C8 C1 C2 C3 . . . . 176.62(17) ?
    S1 C1 C2 C3 . . . . -16.3(3) ?
    C7 C2 C3 C4 . . . . -4.3(2) ?
    C1 C2 C3 C4 . . . . 177.88(16) ?
    C7 C2 C3 C9 . . . . 173.53(14) ?
    C1 C2 C3 C9 . . . . -4.3(3) ?
    C2 C3 C4 C5 . . . . 0.9(2) ?
    C9 C3 C4 C5 . . . . -176.88(15) ?
    C2 C3 C4 Br1 . . . . -179.31(10) ?
    C9 C3 C4 Br1 . . . . 2.9(2) ?
    C3 C4 C5 C6 . . . . 2.7(2) ?
    Br1 C4 C5 C6 . . . . -177.13(12) ?
    C3 C4 C5 C10 . . . . -176.77(15) ?
    Br1 C4 C5 C10 . . . . 3.4(2) ?
    C4 C5 C6 C7 . . . . -2.7(2) ?
    C10 C5 C6 C7 . . . . 176.80(15) ?
    C5 C6 C7 O1 . . . . -179.40(14) ?
    C5 C6 C7 C2 . . . . -0.8(2) ?
    C8 O1 C7 C6 . . . . 177.44(15) ?
    C8 O1 C7 C2 . . . . -1.35(16) ?
    C3 C2 C7 C6 . . . . 4.5(2) ?
    C1 C2 C7 C6 . . . . -177.07(15) ?
    C3 C2 C7 O1 . . . . -176.74(13) ?
    C1 C2 C7 O1 . . . . 1.73(16) ?
    C2 C1 C8 O1 . . . . 0.71(17) ?
    S1 C1 C8 O1 . . . . -168.54(10) ?
    C2 C1 C8 C11 . . . . 179.18(16) ?
    S1 C1 C8 C11 . . . . 9.9(2) ?
    C7 O1 C8 C1 . . . . 0.35(17) ?
    C7 O1 C8 C11 . . . . -178.42(13) ?
    O2 S1 C12 C13 . . . . 25.77(14) ?
    C1 S1 C12 C13 . . . . 140.27(12) ?
    O2 S1 C12 C17 . . . . -158.95(13) ?
    C1 S1 C12 C17 . . . . -44.45(14) ?
    C17 C12 C13 C14 . . . . 0.8(2) ?
    S1 C12 C13 C14 . . . . 176.07(12) ?
    C12 C13 C14 C15 . . . . 1.6(2) ?
    C12 C13 C14 C18 . . . . -176.88(16) ?
    C13 C14 C15 C16 . . . . -2.1(3) ?
    C18 C14 C15 C16 . . . . 176.39(18) ?
    C14 C15 C16 C17 . . . . 0.1(3) ?
    C15 C16 C17 C12 . . . . 2.3(3) ?
    C13 C12 C17 C16 . . . . -2.8(2) ?
    S1 C12 C17 C16 . . . . -177.85(13) ?
loop_
    _geom_hbond_atom_site_label_D
    _geom_hbond_atom_site_label_H
    _geom_hbond_atom_site_label_A
    _geom_hbond_site_symmetry_A
    _geom_hbond_distance_DH
    _geom_hbond_distance_HA
    _geom_hbond_distance_DA
    _geom_hbond_angle_DHA
    C6 H6 O1 2_566 0.95 2.50 3.4478(19) 171.8
    C11 H11A O2 1_455 0.98 2.36 3.244(2) 149.8
_iucr_refine_instructions_details
;
TITL 1242 IN P-1
CELL  0.71073  6.23360 11.03530 12.91490 69.38400 76.42100 76.79900
ZERR 2  0.00010  0.00020  0.00020  0.00100  0.00100  0.00100
LATT 1
SFAC C H O S BR
UNIT 36 34 4 2 2
TEMP -100
PLAN 30
FMAP 2
ACTA
CONF
EQIV $1 -x,1-y,1-z
EQIV $2 -1+x,y,z
EQIV $3 2-x, 1-y, -z
HTAB C6 O1_$1
HTAB C11 O2_$2
BIND S1 O2_$3
MPLA C1 C2 C3 C4 C5 C6 C7 O1 C8
MPLA C12 C13 C14 C15 C16 C17
BOND
BOND $H
L.S. 15
WGHT    0.035400    0.306100
FVAR       0.17183
BR1   5    0.628733    0.900826    0.403993    11.00000    0.04364    0.02725 =
         0.03175   -0.01557   -0.00252   -0.01115
S1    4    0.756925    0.510774    0.115675    11.00000    0.02068    0.01787 =
         0.02010   -0.00790   -0.00020   -0.00149
O1    3    0.277545    0.457078    0.374356    11.00000    0.02485    0.02673 =
         0.02226   -0.00871    0.00070   -0.01031
O2    3    0.993352    0.511702    0.120843    11.00000    0.01938    0.02875 =
         0.02919   -0.01091   -0.00192    0.00088
C1    1    0.581032    0.510039    0.244386    11.00000    0.02118    0.01833 =
         0.01850   -0.00579   -0.00230   -0.00256
C2    1    0.530469    0.598548    0.311193    11.00000    0.01986    0.01894 =
         0.01736   -0.00543   -0.00288   -0.00194
C3    1    0.626527    0.699263    0.315638    11.00000    0.02053    0.01814 =
         0.01873   -0.00466   -0.00334   -0.00282
C4    1    0.509996    0.761271    0.394181    11.00000    0.02600    0.01951 =
         0.02164   -0.00763   -0.00544   -0.00308
C5    1    0.311127    0.728743    0.467350    11.00000    0.02472    0.02676 =
         0.02197   -0.01131   -0.00344    0.00085
C6    1    0.226835    0.623537    0.465328    11.00000    0.02148    0.03191 =
         0.02131   -0.00926    0.00090   -0.00581
AFIX  43
H6    2    0.096386    0.595439    0.515389    11.00000   -1.20000
AFIX   0
C7    1    0.339930    0.561760    0.387915    11.00000    0.02256    0.02152 =
         0.01994   -0.00544   -0.00304   -0.00582
C8    1    0.426192    0.428092    0.286490    11.00000    0.02528    0.02125 =
         0.01904   -0.00525   -0.00391   -0.00409
C9    1    0.845715    0.732994    0.242630    11.00000    0.02309    0.02372 =
         0.02690   -0.01059    0.00083   -0.00707
AFIX 137
H9A   2    0.817132    0.811034    0.178221    11.00000   -1.50000
H9B   2    0.925256    0.659249    0.215903    11.00000   -1.50000
H9C   2    0.937182    0.750615    0.286327    11.00000   -1.50000
AFIX   0
C10   1    0.185999    0.804198    0.546646    11.00000    0.03254    0.03904 =
         0.03180   -0.02045    0.00104    0.00021
AFIX 137
H10A  2    0.058734    0.761860    0.593773    11.00000   -1.50000
H10B  2    0.131750    0.894345    0.503306    11.00000   -1.50000
H10C  2    0.286290    0.805370    0.594333    11.00000   -1.50000
AFIX   0
C11   1    0.385379    0.319442    0.255477    11.00000    0.03240    0.02358 =
         0.02824   -0.00854   -0.00555   -0.00943
AFIX 137
H11A  2    0.247023    0.346176    0.223976    11.00000   -1.50000
H11B  2    0.371303    0.242237    0.322388    11.00000   -1.50000
H11C  2    0.510771    0.297932    0.199519    11.00000   -1.50000
AFIX   0
C12   1    0.648181    0.674480    0.035463    11.00000    0.02235    0.01905 =
         0.01797   -0.00691   -0.00269   -0.00243
C13   1    0.799942    0.750666   -0.041584    11.00000    0.02419    0.02352 =
         0.02126   -0.00838   -0.00215   -0.00637
AFIX  43
H13   2    0.955733    0.718315   -0.047366    11.00000   -1.20000
AFIX   0
C14   1    0.722988    0.874715   -0.110387    11.00000    0.03629    0.02426 =
         0.02394   -0.00610   -0.00563   -0.01071
C15   1    0.495162    0.920009   -0.097721    11.00000    0.04359    0.02300 =
         0.02990   -0.00475   -0.01400    0.00112
AFIX  43
H15   2    0.441098    1.005671   -0.142481    11.00000   -1.20000
AFIX   0
C16   1    0.344868    0.843239   -0.021364    11.00000    0.02662    0.03704 =
         0.03238   -0.00969   -0.00816    0.00613
AFIX  43
H16   2    0.189336    0.876488   -0.014357    11.00000   -1.20000
AFIX   0
C17   1    0.419485    0.718018    0.045093    11.00000    0.02262    0.03038 =
         0.02527   -0.00706   -0.00176   -0.00263
AFIX  43
H17   2    0.316817    0.663493    0.095855    11.00000   -1.20000
AFIX   0
C18   1    0.883453    0.956408   -0.198596    11.00000    0.05306    0.03476 =
         0.03881    0.00509   -0.00834   -0.02133
AFIX 137
H18A  2    0.847971    0.973280   -0.272936    11.00000   -1.50000
H18B  2    1.036566    0.909210   -0.195335    11.00000   -1.50000
H18C  2    0.870321    1.039936   -0.184962    11.00000   -1.50000
HKLF 4
REM  1242 IN P-1
REM R1 =  0.0260 for   3702 Fo > 4sig(Fo)  and  0.0290 for all   4023 data
REM    203 parameters refined using      0 restraints
END
WGHT      0.0354      0.3061
REM Highest difference peak  0.359,  deepest hole -0.492,  1-sigma level  0.074
Q1    1   0.6850  0.5996  0.0792  11.00000  0.05    0.36
Q2    1   0.7137  0.8249  0.4224  11.00000  0.05    0.36
Q3    1   0.5076  0.8974  0.4132  11.00000  0.05    0.32
Q4    1   0.6580  0.5170  0.1783  11.00000  0.05    0.29
Q5    1   0.7193  0.7081 -0.0183  11.00000  0.05    0.29
Q6    1   0.5304  0.9850  0.3803  11.00000  0.05    0.28
Q7    1   0.5886  0.7229  0.3634  11.00000  0.05    0.28
Q8    1   0.3055  0.5722  0.4380  11.00000  0.05    0.27
Q9    1   0.7338  0.7240  0.2827  11.00000  0.05    0.26
Q10   1   0.5288  0.9063  0.4519  11.00000  0.05    0.25
Q11   1   0.4114  0.5983  0.3421  11.00000  0.05    0.25
Q12   1   0.6751  0.9141  0.3329  11.00000  0.05    0.25
Q13   1   0.7609  0.8027 -0.0794  11.00000  0.05    0.24
Q14   1   0.5517  0.7122  0.0421  11.00000  0.05    0.23
Q15   1   0.5342  0.6879  0.0284  11.00000  0.05    0.23
Q16   1   0.2518  0.7665  0.5055  11.00000  0.05    0.23
Q17   1   0.7704  1.0534 -0.2378  11.00000  0.05    0.23
Q18   1   1.0053  0.6661  0.3480  11.00000  0.05    0.22
Q19   1   0.2578  0.6248  0.4032  11.00000  0.05    0.21
Q20   1   0.7880  0.8611  0.3621  11.00000  0.05    0.21
Q21   1   0.4078  0.7385  0.4330  11.00000  0.05    0.21
Q22   1   0.4792  0.2199  0.3824  11.00000  0.05    0.20
Q23   1  -0.0080  0.9840  0.5221  11.00000  0.05    0.20
Q24   1   0.8904  0.5232  0.1217  11.00000  0.05    0.20
Q25   1   0.5878  0.8717  0.4800  11.00000  0.05    0.19
Q26   1   0.7406  0.9232  0.5266  11.00000  0.05    0.19
Q27   1   0.8695  0.7177  0.1745  11.00000  0.05    0.19
Q28   1  -0.0585  0.9186  0.4985  11.00000  0.05    0.19
Q29   1  -0.0982  0.8528  0.4716  11.00000  0.05    0.19
Q30   1   0.1484  1.0222  0.4602  11.00000  0.05    0.19
;
