# Supplementary material for: 5-Bromo-2,4,6-trimethyl-3-(3-methyl­phenyl­sulfin­yl)-1-benzo­furan
Source: Acta Crystallogr Sect E Struct Rep Online. 2014 Mar 15;70(Pt 4):o435. doi: 10.1107/S1600536814005352 (PMC3998578; doi:10.1107/S1600536814005352)
Supplement: Supplementary file 2 [file e-70-0o435-Isup2.hkl]

# 
# h,k,l, Fc-squared, Fo-squared, sigma(Fo-squared) and status flag 
# 
data_I
_shelx_title ' 1242 IN P-1' 
_shelx_refln_list_code          4 
_shelx_F_calc_maximum      202.53 
_exptl_crystal_F_000       384.00 
_reflns_d_resolution_high  0.7463 
 
loop_ 
 _symmetry_equiv_pos_as_xyz 
 'x, y, z' 
 '-x, -y, -z' 
 
_cell_length_a     6.2336 
_cell_length_b    11.0353 
_cell_length_c    12.9149 
_cell_angle_alpha  69.384 
_cell_angle_beta   76.421 
_cell_angle_gamma  76.799 
 
_shelx_F_squared_multiplier     1.000 
 
loop_ 
 _refln_index_h 
 _refln_index_k 
 _refln_index_l 
 _refln_F_squared_calc 
 _refln_F_squared_meas 
 _refln_F_squared_sigma 
 _refln_observed_status 
   1   0   0     9555.44     8072.73    194.25 o 
   2   0   0      852.51      799.14     14.28 o 
   3   0   0     1226.04     1303.51     22.42 o 
   4   0   0      227.40      192.47      4.77 o 
   5   0   0      457.47      442.17     14.50 o 
   6   0   0        0.03        1.98      1.74 o 
   7   0   0       98.01       99.44      5.25 o 
  -7   1   0      183.85      180.59      7.52 o 
  -6   1   0      479.68      451.43     13.64 o 
  -5   1   0      132.42      116.07      3.54 o 
  -4   1   0     2120.62     2036.25     38.43 o 
  -3   1   0      806.68      740.26     13.05 o 
  -2   1   0      292.69      302.21      6.13 o 
  -1   1   0      818.50      815.05     20.14 o 
   0   1   0      855.74      888.15     27.09 o 
   1   1   0     3176.18     3267.00     60.43 o 
   2   1   0     2206.34     2211.29     49.18 o 
   3   1   0      364.06      444.14      9.14 o 
   4   1   0     1773.26     1706.55     37.99 o 
   5   1   0      106.45      113.82      3.88 o 
   6   1   0        9.47       14.13      2.08 o 
   7   1   0       10.74       11.51      4.74 o 
   8   1   0        1.19       -2.03      5.08 o 
  -7   2   0       11.34       17.94      3.57 o 
  -6   2   0        9.86        8.88      2.84 o 
  -5   2   0       77.47       82.92      3.56 o 
  -4   2   0      542.99      560.13     11.63 o 
  -3   2   0      700.90      680.88     13.23 o 
  -2   2   0      941.00      778.54     14.66 o 
  -1   2   0      719.18      730.51     13.35 o 
   0   2   0      804.80      856.26     14.15 o 
   1   2   0      469.35      486.75      7.45 o 
   2   2   0      780.37      851.52     12.63 o 
   3   2   0       33.01       52.80      1.52 o 
   4   2   0       73.13       64.47      2.18 o 
   5   2   0      366.94      374.47      9.95 o 
   6   2   0      741.25      708.15     14.38 o 
   7   2   0      103.02       95.64      9.65 o 
   8   2   0       97.19       99.91      7.79 o 
  -7   3   0       53.11       48.40      4.43 o 
  -6   3   0       54.91       59.07      4.19 o 
  -5   3   0       62.28       69.05      4.64 o 
  -4   3   0      211.20      194.12      5.58 o 
  -3   3   0       62.05       85.22      2.08 o 
  -2   3   0     1090.03     1078.28     15.45 o 
  -1   3   0     1462.72     1429.34     26.98 o 
   0   3   0     2025.84     2112.09     30.85 o 
   1   3   0     2212.91     2307.12     33.77 o 
   2   3   0     6922.04     7193.45    116.60 o 
   3   3   0     1484.85     1580.22     25.31 o 
   4   3   0      617.85      603.62      9.60 o 
   5   3   0       16.41       12.11      1.09 o 
   6   3   0        5.99        3.70      2.64 o 
   7   3   0       45.76       46.59      7.62 o 
   8   3   0       68.11       70.27      4.22 o 
  -7   4   0       54.93       56.80      5.11 o 
  -6   4   0       89.95       77.68      4.90 o 
  -5   4   0      691.47      672.26     16.54 o 
  -4   4   0     1294.37     1297.05     29.84 o 
  -3   4   0        0.72        2.27      1.23 o 
  -2   4   0      778.44      779.95     15.47 o 
  -1   4   0     4192.49     4408.69     92.90 o 
   0   4   0       78.07       95.17      2.43 o 
   1   4   0       45.20       39.34      1.16 o 
   2   4   0      490.95      555.79      8.41 o 
   3   4   0     2765.72     2899.14     48.98 o 
   4   4   0      763.08      772.22     14.87 o 
   5   4   0      902.11      886.26     18.08 o 
   6   4   0      706.45      719.55     18.10 o 
   7   4   0      205.56      202.51      8.61 o 
   8   4   0        9.38        9.14      4.07 o 
  -6   5   0       35.92       32.87      4.07 o 
  -5   5   0       75.87       80.96      7.45 o 
  -4   5   0       28.52       29.55      2.60 o 
  -3   5   0     1661.49     1612.15     27.12 o 
  -2   5   0      458.29      474.33      9.04 o 
  -1   5   0     2576.95     2521.51     38.19 o 
   0   5   0     7411.82     7888.66    124.89 o 
   1   5   0      235.36      260.20      4.64 o 
   2   5   0       23.12       30.02      1.00 o 
   3   5   0     1494.13     1516.47     27.73 o 
   4   5   0     1048.79     1008.16     17.44 o 
   5   5   0      814.32      790.22     19.45 o 
   6   5   0       45.02       41.35      3.12 o 
   7   5   0       68.93       77.32      5.25 o 
  -6   6   0      298.00      290.45     14.39 o 
  -5   6   0       16.91       16.06      3.71 o 
  -4   6   0      376.49      381.66     10.30 o 
  -3   6   0       27.15       33.77      1.92 o 
  -2   6   0       10.94       14.54      1.70 o 
  -1   6   0       21.34       23.86      0.96 o 
   0   6   0      601.50      650.38     12.32 o 
   1   6   0     4996.28     5322.55     82.69 o 
   2   6   0     1446.35     1444.51     22.84 o 
   3   6   0       26.00       20.78      0.89 o 
   4   6   0      622.36      626.14     13.46 o 
   5   6   0        8.03        7.82      2.39 o 
   6   6   0        3.69        7.39      5.20 o 
   7   6   0       14.80       25.74      5.76 o 
  -6   7   0        1.29       -2.21      4.43 o 
  -5   7   0       23.41       18.29      4.19 o 
  -4   7   0       80.63       79.71      4.90 o 
  -3   7   0      135.23      133.75      5.62 o 
  -2   7   0      411.83      430.45     15.57 o 
  -1   7   0      182.22      190.91      4.20 o 
   0   7   0      305.28      286.37      5.20 o 
   1   7   0       50.82       44.55      1.52 o 
   2   7   0      448.33      430.82      7.36 o 
   3   7   0      511.52      500.39      8.38 o 
   4   7   0      234.52      240.65      5.99 o 
   5   7   0      754.67      767.96     16.33 o 
   6   7   0      246.25      235.40      9.16 o 
   7   7   0      136.59      174.96      8.10 o 
  -5   8   0       50.86       51.46      5.38 o 
  -4   8   0       62.96       61.55      7.79 o 
  -3   8   0       45.03       47.74      2.87 o 
  -2   8   0      483.61      492.17     12.26 o 
  -1   8   0      705.87      748.51     17.57 o 
   0   8   0      374.40      366.99      6.13 o 
   1   8   0     1484.47     1463.57     23.38 o 
   2   8   0     2549.97     2580.01     40.51 o 
   3   8   0       26.66       28.82      1.68 o 
   4   8   0      543.31      520.55     11.56 o 
   5   8   0        4.68        4.04      1.85 o 
   6   8   0      101.45      111.34     12.02 o 
   7   8   0      102.54      103.14      6.17 o 
  -5   9   0       74.13       80.08      6.21 o 
  -4   9   0      346.70      362.87     11.38 o 
  -3   9   0       11.12       15.44      2.84 o 
  -2   9   0      560.84      602.16     17.48 o 
  -1   9   0      292.44      317.37      7.62 o 
   0   9   0       37.71       38.95      1.95 o 
   1   9   0      361.47      351.32      6.35 o 
   2   9   0      669.94      640.45     10.79 o 
   3   9   0     1835.18     1826.42     33.36 o 
   4   9   0      409.08      422.18      9.82 o 
   5   9   0      133.36      123.82      5.01 o 
   6   9   0      302.99      302.74     11.09 o 
  -4  10   0       11.05        8.53      2.62 o 
  -3  10   0      201.58      219.45      7.09 o 
  -2  10   0       47.28       49.38      4.23 o 
  -1  10   0      233.36      238.55      7.00 o 
   0  10   0      856.40      854.74     16.05 o 
   1  10   0      370.40      349.28      6.66 o 
   2  10   0       65.82       65.04      2.61 o 
   3  10   0       78.07       76.89      2.85 o 
   4  10   0      138.73      137.29      5.33 o 
   5  10   0      360.01      352.14      9.94 o 
   6  10   0       18.09       16.30      4.74 o 
  -3  11   0       32.11       31.64      3.48 o 
  -2  11   0      186.91      193.70      7.78 o 
  -1  11   0       31.77       28.77      2.86 o 
   0  11   0       31.99       35.72      2.84 o 
   1  11   0      492.40      490.50     10.93 o 
   2  11   0      187.88      192.54      5.62 o 
   3  11   0       70.85       67.71      3.42 o 
   4  11   0      534.70      510.53     13.63 o 
   5  11   0       53.22       54.61      3.97 o 
  -2  12   0        7.02       12.59      3.85 o 
  -1  12   0       79.13       73.03      4.79 o 
   0  12   0      208.46      209.75      8.01 o 
   1  12   0       76.80       85.59      4.48 o 
   2  12   0      118.03      112.39      5.08 o 
   3  12   0       98.46      102.81      4.20 o 
   4  12   0        4.78        4.62      2.11 o 
   5  12   0      344.11      354.14     10.45 o 
  -1  13   0      209.01      215.81      8.74 o 
   0  13   0       74.10       73.35     11.85 o 
   1  13   0      472.75      421.08     14.07 o 
   2  13   0      467.22      420.71     13.83 o 
   3  13   0       66.62       65.13      4.87 o 
  -3 -13   1       29.29       31.63      3.80 o 
  -2 -13   1       34.91       41.15      4.19 o 
  -1 -13   1       82.92       79.77      5.35 o 
   0 -13   1      199.68      191.73     10.50 o 
  -4 -12   1      357.07      325.84      8.16 o 
  -3 -12   1        8.91        7.46      2.38 o 
  -2 -12   1      208.33      208.20      7.43 o 
  -1 -12   1       61.16       62.03      4.38 o 
   0 -12   1       17.63        8.67      3.71 o 
   1 -12   1       15.10       21.41      3.71 o 
   2 -12   1        0.82        4.32      3.21 o 
  -5 -11   1      123.44      129.48      5.65 o 
  -4 -11   1       76.01       73.02      4.20 o 
  -3 -11   1      326.93      316.34     10.61 o 
  -2 -11   1       35.80       35.24      2.60 o 
  -1 -11   1      153.37      152.04      6.94 o 
   0 -11   1     1232.00     1222.36     41.37 o 
   1 -11   1      108.99      120.28      4.94 o 
   2 -11   1      270.91      256.21      7.69 o 
   3 -11   1      194.01      222.40      7.55 o 
  -6 -10   1      211.70      234.12      7.46 o 
  -5 -10   1       10.94        9.14      2.67 o 
  -4 -10   1      323.82      292.05      8.77 o 
  -3 -10   1      439.68      419.25      9.70 o 
  -2 -10   1      274.79      254.94      6.73 o 
  -1 -10   1       62.67       60.12      4.10 o 
   0 -10   1        4.50        6.89      1.92 o 
   1 -10   1      659.78      669.00     19.29 o 
   2 -10   1      451.09      470.66     12.83 o 
   3 -10   1       15.70       19.01      3.01 o 
   4 -10   1      215.84      224.00      7.79 o 
  -6  -9   1       65.72       64.78      5.14 o 
  -5  -9   1        4.08        2.11      2.57 o 
  -4  -9   1       24.42       25.41      2.86 o 
  -3  -9   1      177.02      176.77      4.49 o 
  -2  -9   1      187.59      185.85      4.60 o 
  -1  -9   1       18.54       17.11      1.69 o 
   0  -9   1      551.30      558.64     10.88 o 
   1  -9   1      191.71      191.76      5.23 o 
   2  -9   1      143.80      141.40      6.23 o 
   3  -9   1       54.58       60.71      3.48 o 
   4  -9   1       18.10       21.94      3.33 o 
   5  -9   1      106.54      105.84      6.90 o 
  -7  -8   1       31.33       40.17      8.64 o 
  -6  -8   1      170.51      179.16      8.10 o 
  -5  -8   1      378.62      380.70     10.26 o 
  -4  -8   1        1.78        2.55      1.65 o 
  -3  -8   1       40.53       36.00      1.92 o 
  -2  -8   1      144.27      151.95      3.30 o 
  -1  -8   1      464.95      465.47      8.01 o 
   0  -8   1      453.67      437.62      7.65 o 
   1  -8   1      709.45      739.95     17.29 o 
   2  -8   1      995.64     1030.55     24.06 o 
   3  -8   1      332.80      336.75      8.93 o 
   4  -8   1       15.85       13.43      3.81 o 
   5  -8   1       54.46       53.72      5.14 o 
  -7  -7   1       12.99       14.53      3.95 o 
  -6  -7   1       17.77        7.22      3.09 o 
  -5  -7   1      612.81      580.56     12.82 o 
  -4  -7   1      922.44      893.28     18.90 o 
  -3  -7   1      270.68      272.84      5.56 o 
  -2  -7   1      317.24      304.63      5.46 o 
  -1  -7   1      437.60      421.95      7.23 o 
   0  -7   1      359.16      362.76      6.38 o 
   1  -7   1      457.27      486.35      9.09 o 
   2  -7   1        6.96        8.27      1.88 o 
   3  -7   1      294.08      302.41      7.11 o 
   4  -7   1      441.04      430.45     13.77 o 
   5  -7   1       91.30       87.86      6.94 o 
   6  -7   1       71.64       69.29      6.08 o 
  -7  -6   1       25.33       31.81      6.60 o 
  -6  -6   1        4.32        6.48      2.99 o 
  -5  -6   1       47.57       45.74      2.92 o 
  -4  -6   1      380.07      385.08      8.77 o 
  -3  -6   1     1511.14     1479.30     23.28 o 
  -2  -6   1       19.58       15.38      0.88 o 
  -1  -6   1     1501.48     1568.86     24.65 o 
   0  -6   1     4567.82     4704.06     72.66 o 
   1  -6   1       35.42       34.66      1.38 o 
   2  -6   1      161.71      150.41      4.74 o 
   3  -6   1      791.40      793.07     16.28 o 
   4  -6   1      526.96      525.15     14.24 o 
   5  -6   1      220.01      218.24      8.72 o 
   6  -6   1       54.37       67.72      5.38 o 
  -7  -5   1      230.27      228.47      9.44 o 
  -6  -5   1      150.54      163.50      7.30 o 
  -5  -5   1        0.21       -1.82      1.82 o 
  -4  -5   1     1774.78     1741.62     35.60 o 
  -3  -5   1     1301.51     1333.97     26.40 o 
  -2  -5   1      510.85      532.88      8.99 o 
  -1  -5   1       64.84       88.34      1.90 o 
   0  -5   1      121.02      156.75      2.85 o 
   1  -5   1     1870.87     1803.18     28.24 o 
   2  -5   1      667.35      692.98     12.68 o 
   3  -5   1       89.57       86.04      2.61 o 
   4  -5   1      675.27      673.83     16.34 o 
   5  -5   1        4.01        5.82      2.75 o 
   6  -5   1       22.73       18.25      3.90 o 
  -7  -4   1       80.57       76.84      5.27 o 
  -6  -4   1       73.93       75.88      3.96 o 
  -5  -4   1       18.43       18.83      2.60 o 
  -4  -4   1       29.93       29.74      1.56 o 
  -3  -4   1      602.23      605.67     11.14 o 
  -2  -4   1      929.62      828.03     12.72 o 
  -1  -4   1      519.57      513.77      8.47 o 
   0  -4   1     1104.75     1144.13     18.40 o 
   1  -4   1       37.10       21.69      1.04 o 
   2  -4   1      967.81      987.80     18.52 o 
   3  -4   1      802.60      729.45     13.51 o 
   4  -4   1       88.06       87.49      4.98 o 
   5  -4   1      859.76      811.41     19.64 o 
   6  -4   1      316.49      319.57     11.01 o 
   7  -4   1       17.31       14.60      4.31 o 
  -7  -3   1        3.38        5.96      2.64 o 
  -6  -3   1      464.83      441.28     10.02 o 
  -5  -3   1      567.08      559.36      9.49 o 
  -4  -3   1      219.66      214.16      4.38 o 
  -3  -3   1        5.47        6.83      0.74 o 
  -2  -3   1      517.92      489.82      8.31 o 
  -1  -3   1     2976.62     3099.41     50.01 o 
   0  -3   1      111.34      110.37      1.98 o 
   1  -3   1     2985.88     3075.83     44.76 o 
   2  -3   1     1929.45     1831.41     26.65 o 
   3  -3   1     1011.55      969.93     20.78 o 
   4  -3   1       44.82       41.14      2.33 o 
   5  -3   1        6.23        8.26      1.94 o 
   6  -3   1       86.16       81.40      4.77 o 
   7  -3   1      123.90      119.86      6.34 o 
  -7  -2   1       23.95       27.39      3.71 o 
  -6  -2   1      127.81      104.65      5.49 o 
  -5  -2   1     1947.10     1918.75     39.35 o 
  -4  -2   1     3190.17     3248.28     71.71 o 
  -3  -2   1       58.60       47.05      1.43 o 
  -2  -2   1      344.25      326.48      5.43 o 
  -1  -2   1     6508.08     6698.38    111.86 o 
   0  -2   1       13.72       17.00      0.52 o 
   1  -2   1       28.78       25.37      0.81 o 
   2  -2   1      777.91      800.86     11.08 o 
   3  -2   1     2373.22     2379.95     49.90 o 
   4  -2   1      872.43      917.56     16.75 o 
   5  -2   1      168.71      167.02      5.30 o 
   6  -2   1       60.59       57.68      5.93 o 
   7  -2   1        1.56        4.55      3.33 o 
  -7  -1   1        5.57        2.71      4.40 o 
  -6  -1   1       26.43       35.05      3.87 o 
  -5  -1   1      168.67      159.39      7.23 o 
  -4  -1   1      310.79      278.14      7.00 o 
  -3  -1   1      121.75       98.29      2.58 o 
  -2  -1   1       72.11      102.58      3.23 o 
  -1  -1   1       14.68       15.36      0.86 o 
   0  -1   1     3800.07     4028.74     72.83 o 
   1  -1   1     1282.86     1333.10     26.56 o 
   2  -1   1        0.84        0.60      0.30 o 
   3  -1   1     1786.47     1922.38     31.40 o 
   4  -1   1      869.04      867.81     16.16 o 
   5  -1   1     1015.69      941.52     17.38 o 
   6  -1   1        0.98        0.79      1.97 o 
   7  -1   1      223.44      235.39      8.74 o 
  -7   0   1      100.89      109.73      8.13 o 
  -6   0   1      342.28      337.06     10.00 o 
  -5   0   1        4.55        6.94      1.34 o 
  -4   0   1     1581.60     1504.98     33.69 o 
  -3   0   1     1155.02     1148.43     27.52 o 
  -2   0   1      614.77      651.07     13.01 o 
  -1   0   1      307.78      327.63      6.73 o 
   0   0   1      710.64      760.74     15.00 o 
   1   0   1     4615.71     4241.30     97.86 o 
   2   0   1      225.02      218.17      4.16 o 
   3   0   1       20.78        9.60      0.80 o 
   4   0   1      565.88      542.54     11.25 o 
   5   0   1       40.14       40.07      2.75 o 
   6   0   1       25.69       23.77      6.00 o 
   7   0   1        7.49       13.20      3.39 o 
   8   0   1        8.96       12.87      5.76 o 
  -7   1   1       15.14       14.21      3.73 o 
  -6   1   1        3.65        2.84      2.36 o 
  -5   1   1       29.06       35.40      1.97 o 
  -4   1   1       35.49       31.96      1.46 o 
  -3   1   1     3304.56     3395.54     63.20 o 
  -2   1   1     6698.50     6481.46    140.11 o 
  -1   1   1       87.13       93.54      1.84 o 
   0   1   1        7.03       -0.39      0.39 o 
   1   1   1      446.65      509.57      7.97 o 
   2   1   1     6260.99     6338.07    123.27 o 
   3   1   1      816.34      881.95     17.56 o 
   4   1   1       32.12       22.80      1.94 o 
   5   1   1     1623.23     1640.17     36.88 o 
   6   1   1      394.92      398.74     10.36 o 
   7   1   1        8.48        2.87      2.06 o 
   8   1   1        6.20       10.16      5.08 o 
  -7   2   1       80.55       73.47      8.13 o 
  -6   2   1      632.42      579.23     22.52 o 
  -5   2   1      150.63      139.11      4.71 o 
  -4   2   1       21.78       19.48      1.37 o 
  -3   2   1       62.95       66.46      2.41 o 
  -2   2   1     4052.85     3939.76     92.49 o 
  -1   2   1     1762.80     1690.71     32.63 o 
   0   2   1       85.95       84.12      1.38 o 
   1   2   1     2255.71     2406.11     34.63 o 
   2   2   1     4912.19     5082.85     85.45 o 
   3   2   1      552.28      584.75      9.95 o 
   4   2   1       80.72       97.58      2.69 o 
   5   2   1        5.34        7.28      1.26 o 
   6   2   1      487.23      474.85     10.00 o 
   7   2   1      123.23      117.30      4.26 o 
   8   2   1        1.30        3.39      5.08 o 
  -7   3   1      198.60      216.65      8.85 o 
  -6   3   1       14.41       14.81      3.23 o 
  -5   3   1      765.25      709.69     17.18 o 
  -4   3   1     1537.72     1450.06     31.25 o 
  -3   3   1       35.80       41.36      2.20 o 
  -2   3   1     1225.16     1155.96     18.34 o 
  -1   3   1     2217.18     2228.92     41.82 o 
   0   3   1       32.98       36.97      1.42 o 
   1   3   1      772.92      795.88     11.48 o 
   2   3   1      487.35      468.82      8.17 o 
   3   3   1     1284.93     1223.59     20.58 o 
   4   3   1      799.48      785.73     13.44 o 
   5   3   1      110.37      112.64      3.28 o 
   6   3   1      169.11      185.78      4.74 o 
   7   3   1       16.00       17.97      2.96 o 
   8   3   1        1.09        3.23      4.40 o 
  -7   4   1       15.83       18.34      4.29 o 
  -6   4   1      239.96      214.96     10.33 o 
  -5   4   1      306.71      307.44     10.18 o 
  -4   4   1       18.69       15.73      1.94 o 
  -3   4   1      601.40      587.25     13.30 o 
  -2   4   1      353.31      354.58      7.84 o 
  -1   4   1     1225.96     1148.37     17.89 o 
   0   4   1     3567.57     3673.29     52.08 o 
   1   4   1       62.77       76.65      1.46 o 
   2   4   1      247.54      268.50      4.23 o 
   3   4   1      418.97      438.31      7.83 o 
   4   4   1     1439.57     1402.79     26.33 o 
   5   4   1     1701.47     1709.59     29.97 o 
   6   4   1        1.60        2.49      1.56 o 
   7   4   1      201.94      215.09      8.72 o 
   8   4   1      116.05      138.43      6.33 o 
  -6   5   1      342.43      353.68     12.21 o 
  -5   5   1       11.86       15.58      3.47 o 
  -4   5   1      845.27      869.97     20.69 o 
  -3   5   1      870.06      876.33     15.64 o 
  -2   5   1      235.56      241.68      5.96 o 
  -1   5   1       93.17       97.25      1.92 o 
   0   5   1       18.86       20.56      1.13 o 
   1   5   1     4431.28     4693.55     68.42 o 
   2   5   1      515.09      519.48      7.91 o 
   3   5   1      392.46      386.03      7.04 o 
   4   5   1     1764.55     1779.11     30.21 o 
   5   5   1      445.31      461.35      9.92 o 
   6   5   1       60.73       53.62      3.19 o 
   7   5   1        0.27       -1.02      3.11 o 
   8   5   1       49.31       54.43      6.01 o 
  -6   6   1       42.01       43.55      7.11 o 
  -5   6   1      369.74      381.61     36.41 o 
  -4   6   1        0.70        4.26      2.44 o 
  -3   6   1     1705.35     1638.33     32.38 o 
  -2   6   1      696.34      670.56     12.48 o 
  -1   6   1       32.62       45.51      1.41 o 
   0   6   1     1170.08     1223.66     19.73 o 
   1   6   1     1698.16     1788.13     26.31 o 
   2   6   1      392.24      379.39      6.04 o 
   3   6   1       39.02       31.39      1.29 o 
   4   6   1       78.67       78.67      2.25 o 
   5   6   1      453.29      442.47     11.55 o 
   6   6   1      212.88      205.23      6.69 o 
   7   6   1        0.75        1.52      3.35 o 
  -6   7   1       30.07       28.68      7.96 o 
  -5   7   1       27.56       19.65      8.47 o 
  -4   7   1       23.63       23.40      3.73 o 
  -3   7   1      105.55      114.80      3.72 o 
  -2   7   1     1008.68     1045.80     24.18 o 
  -1   7   1     1561.58     1500.29     29.43 o 
   0   7   1      669.54      668.69     10.24 o 
   1   7   1      772.21      716.58     11.69 o 
   2   7   1     1976.68     1953.38     30.69 o 
   3   7   1      647.22      690.01     11.23 o 
   4   7   1       19.14       18.95      1.35 o 
   5   7   1       88.52       89.30      3.90 o 
   6   7   1      328.94      340.43      9.67 o 
   7   7   1      119.36      124.22      9.31 o 
  -5   8   1      156.46      152.56      9.65 o 
  -4   8   1      450.19      447.22     14.36 o 
  -3   8   1       29.70       27.35      2.42 o 
  -2   8   1      342.47      367.12      9.66 o 
  -1   8   1      157.86      155.15      3.91 o 
   0   8   1      106.49       89.26      2.17 o 
   1   8   1      459.71      454.71      7.35 o 
   2   8   1        6.12        8.62      1.02 o 
   3   8   1      477.97      507.56      8.82 o 
   4   8   1      162.52      163.53      4.69 o 
   5   8   1      130.41      134.48      4.16 o 
   6   8   1       68.72       68.89      4.74 o 
   7   8   1       63.18       67.05      5.05 o 
  -5   9   1       23.08       23.18      4.67 o 
  -4   9   1       25.81       30.34      4.39 o 
  -3   9   1      422.19      423.93     10.95 o 
  -2   9   1        3.47        0.68      2.39 o 
  -1   9   1     1342.15     1411.01     42.69 o 
   0   9   1      988.31      992.44     16.19 o 
   1   9   1       24.92       26.63      1.41 o 
   2   9   1      173.23      167.54      3.55 o 
   3   9   1      265.30      269.46      5.94 o 
   4   9   1      781.75      775.19     16.69 o 
   5   9   1      363.03      329.38      8.01 o 
   6   9   1       11.84       16.63      3.57 o 
   7   9   1      182.81      184.72     28.79 o 
  -4  10   1      322.83      347.70     18.79 o 
  -3  10   1       12.00       16.34      2.94 o 
  -2  10   1      113.79      119.55      5.97 o 
  -1  10   1      149.10      136.32      5.01 o 
   0  10   1      640.98      640.61     12.36 o 
   1  10   1     1329.74     1320.66     19.98 o 
   2  10   1       69.11       67.42      2.17 o 
   3  10   1      135.87      133.98      4.12 o 
   4  10   1      517.08      515.56     11.67 o 
   5  10   1      175.82      189.34      6.55 o 
   6  10   1       68.45       65.12      4.90 o 
  -3  11   1      567.24      618.45     15.57 o 
  -2  11   1      580.37      593.95     17.84 o 
  -1  11   1       29.91       23.90      3.48 o 
   0  11   1       94.35       92.90      4.15 o 
   1  11   1       16.65       18.57      2.15 o 
   2  11   1        8.01        9.86      1.72 o 
   3  11   1      117.00      117.09      3.91 o 
   4  11   1       48.12       45.57      2.48 o 
   5  11   1      453.97      461.63     12.48 o 
   6  11   1       54.23       53.55      3.35 o 
  -3  12   1       18.04       12.78      3.44 o 
  -2  12   1        3.31        5.70      3.71 o 
  -1  12   1      258.99      257.20      9.22 o 
   0  12   1       57.55       57.94      5.82 o 
   1  12   1      491.98      496.45     11.19 o 
   2  12   1      544.21      527.26     10.97 o 
   3  12   1       70.71       59.76      3.03 o 
   4  12   1       37.11       39.36      2.52 o 
   5  12   1       22.56       19.54      3.32 o 
  -1  13   1       32.09       30.88      4.07 o 
   0  13   1      156.44      150.23      5.82 o 
   1  13   1      103.55      107.60      7.40 o 
   2  13   1       98.41       87.68      4.76 o 
   3  13   1      367.90      360.80      8.30 o 
   4  13   1       15.62       15.07      2.35 o 
   1  14   1        4.51        5.12      3.66 o 
   2  14   1        0.12        0.40      3.14 o 
  -2 -13   2      153.03      149.67      6.51 o 
  -1 -13   2      189.36      189.53      8.72 o 
   0 -13   2       22.00       19.31      4.43 o 
  -4 -12   2       84.19       81.79      3.63 o 
  -3 -12   2      207.78      199.28      6.22 o 
  -2 -12   2       39.70       38.40      3.61 o 
  -1 -12   2       50.37       44.86      4.11 o 
   0 -12   2      261.43      234.90     16.09 o 
   1 -12   2        2.46        0.17      3.56 o 
   2 -12   2      143.43      152.34      6.12 o 
  -5 -11   2       14.61        9.26      3.19 o 
  -4 -11   2      575.57      578.73     15.31 o 
  -3 -11   2      194.57      198.92      6.01 o 
  -2 -11   2        9.55       10.35      2.40 o 
  -1 -11   2       18.10       11.03      3.01 o 
   0 -11   2      100.56       94.09      5.45 o 
   1 -11   2      499.86      496.46     12.67 o 
   2 -11   2      100.36      107.70      4.82 o 
   3 -11   2       31.30       30.17      3.64 o 
  -5 -10   2      170.03      155.08      6.12 o 
  -4 -10   2       41.35       38.77      3.71 o 
  -3 -10   2      484.04      475.56     14.96 o 
  -2 -10   2     1101.49     1079.66     22.74 o 
  -1 -10   2      115.19      114.55      4.19 o 
   0 -10   2      131.10      122.53      4.68 o 
   1 -10   2        5.84        4.85      2.38 o 
   2 -10   2      106.94      119.67      4.90 o 
   3 -10   2      153.54      168.93     10.36 o 
   4 -10   2        5.19        9.18      2.85 o 
  -6  -9   2      213.80      201.64      8.82 o 
  -5  -9   2      119.63      119.90      5.11 o 
  -4  -9   2        2.15       -1.95      3.33 o 
  -3  -9   2      141.65      134.08      4.33 o 
  -2  -9   2       83.10       87.60      3.10 o 
  -1  -9   2      716.91      704.74     14.74 o 
   0  -9   2      200.89      206.05      5.60 o 
   1  -9   2      113.64      118.54     12.37 o 
   2  -9   2      200.20      221.23      6.65 o 
   3  -9   2       44.71       44.09      5.09 o 
   4  -9   2       61.22       66.69      5.19 o 
   5  -9   2        2.04        3.39      6.43 o 
  -6  -8   2       58.07       66.60      6.27 o 
  -5  -8   2      401.29      409.02     11.05 o 
  -4  -8   2      784.79      774.19     19.16 o 
  -3  -8   2      106.47      103.40      3.26 o 
  -2  -8   2     1443.85     1429.00     25.14 o 
  -1  -8   2     1140.13     1097.56     18.64 o 
   0  -8   2        7.97        7.82      1.19 o 
   1  -8   2        6.44       13.64      1.72 o 
   2  -8   2       88.07       96.06      3.51 o 
   3  -8   2      355.79      376.01      9.84 o 
   4  -8   2      132.55      128.73      4.85 o 
   5  -8   2       84.47       92.40      6.23 o 
  -7  -7   2        1.27        1.86      3.83 o 
  -6  -7   2       26.18       29.38      5.59 o 
  -5  -7   2        7.44        6.94      2.52 o 
  -4  -7   2       19.02       13.31      1.93 o 
  -3  -7   2      252.87      236.57      5.31 o 
  -2  -7   2      111.99      108.02      3.05 o 
  -1  -7   2     1278.84     1280.98     20.42 o 
   0  -7   2     2992.33     2990.86     55.10 o 
   1  -7   2       95.91      108.43      3.71 o 
   2  -7   2       55.84       49.86      2.64 o 
   3  -7   2        4.27        5.61      1.76 o 
   4  -7   2        7.54       10.86      3.23 o 
   5  -7   2      196.42      201.04      9.82 o 
   6  -7   2       41.34       47.41      5.25 o 
  -7  -6   2      253.90      245.92     13.38 o 
  -6  -6   2      189.55      198.37      8.34 o 
  -5  -6   2      135.85      128.91      3.99 o 
  -4  -6   2     1081.58     1109.07     23.25 o 
  -3  -6   2     1077.53     1048.86     19.38 o 
  -2  -6   2      800.81      791.46     13.27 o 
  -1  -6   2       21.17       18.49      1.11 o 
   0  -6   2      315.82      336.81      6.07 o 
   1  -6   2     2293.43     2407.49     37.52 o 
   2  -6   2      537.97      539.94     12.70 o 
   3  -6   2      123.19      131.88      3.84 o 
   4  -6   2      368.42      370.66     19.81 o 
   5  -6   2       32.23       36.50      5.76 o 
   6  -6   2       13.39       17.67      4.07 o 
  -7  -5   2        3.39        2.20      3.59 o 
  -6  -5   2      131.60      134.38      6.65 o 
  -5  -5   2      477.92      483.86     12.79 o 
  -4  -5   2       91.76       86.87      3.09 o 
  -3  -5   2     1488.72     1458.28     29.91 o 
  -2  -5   2     2440.08     2422.20     39.19 o 
  -1  -5   2       26.77       24.98      1.09 o 
   0  -5   2      273.91      265.36      4.86 o 
   1  -5   2      307.45      348.46      6.10 o 
   2  -5   2      688.64      705.82     16.13 o 
   3  -5   2       47.37       54.53      2.30 o 
   4  -5   2        5.38        4.74      1.96 o 
   5  -5   2      366.42      351.98     11.73 o 
   6  -5   2      431.11      455.90     14.97 o 
  -7  -4   2       44.89       41.32      4.67 o 
  -6  -4   2      234.44      239.60      9.20 o 
  -5  -4   2       23.08       34.73      3.00 o 
  -4  -4   2       10.55        7.84      1.22 o 
  -3  -4   2       29.81       26.53      1.14 o 
  -2  -4   2     1666.43     1735.88     28.15 o 
  -1  -4   2     3385.48     3467.88     52.10 o 
   0  -4   2      702.14      714.01     11.08 o 
   1  -4   2     1779.11     1905.96     30.43 o 
   2  -4   2     1859.37     1873.79     37.79 o 
   3  -4   2        8.02        9.80      0.91 o 
   4  -4   2      175.50      173.73      5.45 o 
   5  -4   2        9.14        9.42      2.41 o 
   6  -4   2       24.58       26.43      3.95 o 
   7  -4   2       19.60       11.66      4.74 o 
  -7  -3   2       69.97       79.93      5.62 o 
  -6  -3   2       38.22       30.20      3.57 o 
  -5  -3   2     1328.44     1281.99     30.75 o 
  -4  -3   2      984.27      951.02     16.96 o 
  -3  -3   2        6.06        5.00      0.71 o 
  -2  -3   2     1196.89     1230.82     20.55 o 
  -1  -3   2     1172.03     1259.28     20.55 o 
   0  -3   2      843.83      923.56     14.09 o 
   1  -3   2     1733.30     1820.06     27.97 o 
   2  -3   2      241.91      218.64      3.34 o 
   3  -3   2     1541.15     1356.83     31.07 o 
   4  -3   2      222.23      215.71      5.68 o 
   5  -3   2      288.08      285.26      8.04 o 
   6  -3   2       21.06       29.13      5.08 o 
   7  -3   2        1.30        1.82      3.47 o 
  -7  -2   2        8.27        4.23      3.47 o 
  -6  -2   2       13.81       14.01      3.56 o 
  -5  -2   2      195.20      192.47      4.92 o 
  -4  -2   2      134.28      154.85      4.35 o 
  -3  -2   2     2041.33     2019.10     39.57 o 
  -2  -2   2      196.10      215.56      4.10 o 
  -1  -2   2     6252.46     6552.38    107.69 o 
   0  -2   2     1784.59     1775.14     26.74 o 
   1  -2   2      634.29      701.37     12.60 o 
   2  -2   2      534.59      577.25      8.11 o 
   3  -2   2      360.39      322.77      7.15 o 
   4  -2   2      907.62      924.44     18.76 o 
   5  -2   2      785.72      739.31     17.57 o 
   6  -2   2       11.87       15.32      2.99 o 
   7  -2   2      178.18      190.26     10.50 o 
  -7  -1   2      352.82      370.58     12.80 o 
  -6  -1   2      192.30      184.22      7.65 o 
  -5  -1   2       77.85       80.34      3.23 o 
  -4  -1   2      406.97      390.14      9.53 o 
  -3  -1   2      372.51      358.83      8.55 o 
  -2  -1   2      446.51      444.76     10.07 o 
  -1  -1   2     1515.22     1535.30     27.57 o 
   0  -1   2     7896.25     7486.89    125.80 o 
   1  -1   2    41019.92    32756.96    531.18 o 
   2  -1   2     3386.37     3543.17     58.96 o 
   3  -1   2      313.03      285.05      7.88 o 
   4  -1   2      561.19      571.28     13.64 o 
   5  -1   2       58.47       70.78      2.56 o 
   6  -1   2        4.95        9.65      2.13 o 
   7  -1   2        4.35        2.05      4.57 o 
  -7   0   2       75.39       81.28      7.45 o 
  -6   0   2      268.56      261.64      7.33 o 
  -5   0   2      450.09      450.83     10.47 o 
  -4   0   2       21.38       24.35      1.59 o 
  -3   0   2     4238.49     4257.06     98.34 o 
  -2   0   2     4317.10     4476.79     99.59 o 
  -1   0   2        4.81        3.95      0.60 o 
   0   0   2     1157.22     1249.90     18.79 o 
   1   0   2      365.25      371.40      9.30 o 
   2   0   2       16.55       23.67      0.77 o 
   3   0   2      867.88      842.12     13.55 o 
   4   0   2       53.34       74.87      2.18 o 
   5   0   2      844.93      818.32     15.17 o 
   6   0   2       24.60       29.58      2.99 o 
   7   0   2      124.73      129.38     13.72 o 
   8   0   2        0.28       -2.65      2.65 o 
  -7   1   2       13.46       15.24      5.08 o 
  -6   1   2      101.87      110.86      5.25 o 
  -5   1   2       26.92       23.49      2.04 o 
  -4   1   2      148.05      153.62      4.41 o 
  -3   1   2      309.89      354.27      8.50 o 
  -2   1   2      766.88      698.90     12.64 o 
  -1   1   2     2874.61     2887.99     51.41 o 
   0   1   2      587.42      588.36     13.62 o 
   1   1   2     4236.19     4049.77     89.06 o 
   2   1   2     2588.49     2748.48     40.97 o 
   3   1   2       77.54       93.03      2.00 o 
   4   1   2      251.11      303.68      5.52 o 
   5   1   2       67.12       71.80      3.23 o 
   6   1   2      535.34      541.92     12.38 o 
   7   1   2      557.97      543.38     13.16 o 
   8   1   2        7.51        4.46      3.33 o 
  -7   2   2        2.32        5.70      6.27 o 
  -6   2   2       30.57       31.52      6.94 o 
  -5   2   2      538.80      522.93     15.32 o 
  -4   2   2      193.37      170.97      4.14 o 
  -3   2   2      172.41      170.39      3.88 o 
  -2   2   2      732.87      714.65     11.83 o 
  -1   2   2     1160.73     1204.83     21.55 o 
   0   2   2    11134.49     9634.94    164.75 o 
   1   2   2     4516.39     4596.64     65.29 o 
   2   2   2     1427.38     1493.36     20.43 o 
   3   2   2     4864.07     4982.09     86.79 o 
   4   2   2      448.56      480.61      8.84 o 
   5   2   2      115.58      111.66      4.39 o 
   6   2   2        7.36        9.31      1.52 o 
   7   2   2        5.42        7.52      1.81 o 
   8   2   2        4.11       -4.40      4.40 o 
  -7   3   2        6.60        5.88      3.50 o 
  -6   3   2       35.71       36.34      3.57 o 
  -5   3   2       25.42       31.27      2.64 o 
  -4   3   2     1437.77     1391.21     27.76 o 
  -3   3   2      857.21      795.86     18.87 o 
  -2   3   2       67.76       76.51      1.78 o 
  -1   3   2     3859.77     3757.79     59.12 o 
   0   3   2     5890.89     5966.24     94.02 o 
   1   3   2       21.97       25.79      0.67 o 
   2   3   2      203.53      223.14      5.10 o 
   3   3   2      256.19      261.12      4.54 o 
   4   3   2     1315.17     1320.01     23.17 o 
   5   3   2      227.63      230.33      5.27 o 
   6   3   2      141.12      137.58      3.76 o 
   7   3   2      472.10      516.87     12.10 o 
  -7   4   2      169.36      189.93      8.61 o 
  -6   4   2        1.69        2.54      3.89 o 
  -5   4   2      246.12      229.44      8.26 o 
  -4   4   2      138.54      121.39      4.33 o 
  -3   4   2      122.04      111.61      3.03 o 
  -2   4   2     1009.65      955.43     16.32 o 
  -1   4   2      484.25      490.94      7.98 o 
   0   4   2     5739.72     5916.21     84.07 o 
   1   4   2     4168.25     4345.90     61.72 o 
   2   4   2      178.40      186.30      2.98 o 
   3   4   2      826.87      875.22     15.05 o 
   4   4   2     1231.48     1295.21     23.35 o 
   5   4   2      148.26      148.35      3.51 o 
   6   4   2       85.51       74.74      2.54 o 
   7   4   2      104.04      100.75      4.99 o 
   8   4   2       60.92       73.61     11.01 o 
  -6   5   2      146.14      156.67      9.31 o 
  -5   5   2      769.11      764.16     22.15 o 
  -4   5   2       26.18       24.40      3.60 o 
  -3   5   2     1716.26     1679.93     33.17 o 
  -2   5   2      686.17      635.87     11.80 o 
  -1   5   2       54.13       61.54      1.46 o 
   0   5   2       90.26       90.16      1.76 o 
   1   5   2     1977.92     2175.63     29.30 o 
   2   5   2     5627.20     6230.84     88.11 o 
   3   5   2     2152.82     2247.67     38.03 o 
   4   5   2      508.06      500.27     11.00 o 
   5   5   2      639.23      665.18     13.88 o 
   6   5   2       18.13       16.27      2.35 o 
   7   5   2       36.13       37.18      3.62 o 
   8   5   2       27.15       31.87      5.26 o 
  -6   6   2       10.53        7.11      3.90 o 
  -5   6   2       17.90       16.32      3.57 o 
  -4   6   2      165.73      161.37      5.64 o 
  -3   6   2      119.67      124.43      4.42 o 
  -2   6   2      164.22      149.50      3.72 o 
  -1   6   2     1866.56     1831.29     29.81 o 
   0   6   2        9.52       14.53      0.73 o 
   1   6   2     1497.92     1448.97     19.60 o 
   2   6   2      495.87      495.53      7.64 o 
   3   6   2      242.70      248.84      4.47 o 
   4   6   2      471.79      469.30      8.48 o 
   5   6   2        2.87        1.75      1.36 o 
   6   6   2      838.75      839.62     20.63 o 
   7   6   2      244.86      255.92     11.47 o 
   8   6   2       72.84       89.33      6.82 o 
  -6   7   2       35.90       40.55      5.01 o 
  -5   7   2      358.67      360.21     12.45 o 
  -4   7   2       11.38        8.13      2.87 o 
  -3   7   2       13.78       15.73      2.21 o 
  -2   7   2      175.65      198.43      5.77 o 
  -1   7   2      900.76      907.63     20.61 o 
   0   7   2     2777.65     2778.15     39.35 o 
   1   7   2      254.14      286.28      4.67 o 
   2   7   2     1344.27     1364.81     20.22 o 
   3   7   2     2933.35     2999.84     48.27 o 
   4   7   2        7.47        9.19      1.15 o 
   5   7   2      409.63      423.72     11.08 o 
   6   7   2       93.87      106.60      5.59 o 
   7   7   2       15.56       12.66      4.31 o 
  -5   8   2       14.19       16.28      4.29 o 
  -4   8   2      195.35      198.09      8.38 o 
  -3   8   2      154.97      156.84      8.13 o 
  -2   8   2       50.90       60.23      3.12 o 
  -1   8   2     1783.97     1714.18     30.64 o 
   0   8   2      565.33      564.70      8.62 o 
   1   8   2      126.02      128.24      3.26 o 
   2   8   2       36.85       39.32      1.73 o 
   3   8   2      253.87      258.69      4.75 o 
   4   8   2     1102.62     1125.46     20.42 o 
   5   8   2      295.71      295.75      7.12 o 
   6   8   2       23.45       31.40      5.33 o 
   7   8   2      314.79      323.64     13.49 o 
  -5   9   2       78.25       72.79      9.48 o 
  -4   9   2      125.34      124.65      8.47 o 
  -3   9   2       30.61       35.02      8.64 o 
  -2   9   2       45.00       39.60      3.76 o 
  -1   9   2       14.32       16.50      3.00 o 
   0   9   2     1011.92     1018.48     19.49 o 
   1   9   2     1284.39     1296.97     19.44 o 
   2   9   2      163.44      148.80      3.16 o 
   3   9   2      400.90      398.61      6.81 o 
   4   9   2      116.72      111.26      4.55 o 
   5   9   2       28.36       29.06      2.57 o 
   6   9   2       87.50       81.27      4.51 o 
   7   9   2        0.45        3.86      4.51 o 
  -4  10   2       30.80       39.16      7.79 o 
  -3  10   2      185.90      193.18      8.50 o 
  -2  10   2      363.56      386.03     12.33 o 
  -1  10   2      251.76      244.86      6.25 o 
   0  10   2       33.79       35.08      2.02 o 
   1  10   2      484.64      495.76      8.10 o 
   2  10   2     1410.88     1420.07     22.03 o 
   3  10   2      285.66      297.31      5.78 o 
   4  10   2      473.39      463.92      9.79 o 
   5  10   2      552.50      564.90     13.05 o 
   6  10   2       40.29       46.39      6.27 o 
  -3  11   2        0.83       -0.37      2.79 o 
  -2  11   2      184.35      203.27      8.13 o 
  -1  11   2      106.59      108.46     12.71 o 
   0  11   2      169.90      164.54     12.76 o 
   1  11   2      252.20      263.24      5.97 o 
   2  11   2      408.22      420.29      7.36 o 
   3  11   2      231.08      233.40      7.15 o 
   4  11   2       73.78       80.29      2.97 o 
   5  11   2       97.93       95.94      4.18 o 
   6  11   2      315.83      322.29     10.14 o 
  -3  12   2        0.01       -0.40      3.18 o 
  -2  12   2       10.39       13.96      3.81 o 
  -1  12   2       11.02       13.93      3.59 o 
   0  12   2      305.32      301.02      8.48 o 
   1  12   2       59.01       59.45      3.02 o 
   2  12   2      466.38      436.80      9.29 o 
   3  12   2      720.30      704.57     14.61 o 
   4  12   2       35.76       37.98      2.51 o 
   5  12   2        9.15       10.85      2.86 o 
  -2  13   2       45.43       38.33      4.90 o 
  -1  13   2      332.35      339.50     11.61 o 
   0  13   2       33.31       34.17      3.92 o 
   1  13   2       43.01       35.85      2.93 o 
   2  13   2        7.19        7.51      3.29 o 
   3  13   2       61.63       63.72      4.06 o 
   4  13   2      281.32      286.74      7.03 o 
   0  14   2      373.40      371.69     11.22 o 
   1  14   2      304.80      305.55     11.33 o 
   2  14   2       23.08       18.25      3.18 o 
   3  14   2       61.76       55.14      4.16 o 
  -3 -12   3       59.76       59.77      3.62 o 
  -2 -12   3       48.28       48.84      4.00 o 
  -1 -12   3        8.25        9.99      3.49 o 
   0 -12   3       31.25       23.78      3.51 o 
   1 -12   3      484.34      503.98     29.30 o 
  -4 -11   3        1.18        2.65      2.89 o 
  -3 -11   3      168.99      156.95      6.50 o 
  -2 -11   3      234.39      225.09      6.53 o 
  -1 -11   3       16.01       19.28      3.21 o 
   0 -11   3       22.85       15.59      3.57 o 
   1 -11   3        2.66        4.06      3.59 o 
   2 -11   3       99.08      122.39      6.10 o 
   3 -11   3      117.52      133.42      5.73 o 
  -5 -10   3       39.75       42.88      3.84 o 
  -4 -10   3        1.69       -2.60      2.60 o 
  -3 -10   3        5.82        3.20      2.18 o 
  -2 -10   3      245.43      232.36      6.52 o 
  -1 -10   3      441.45      414.01     11.50 o 
   0 -10   3       14.50       13.63      3.35 o 
   1 -10   3      453.85      444.05     10.07 o 
   2 -10   3      152.40      162.14      5.86 o 
   3 -10   3       12.50       11.65      4.42 o 
   4 -10   3        2.26        3.49      3.93 o 
  -6  -9   3       47.81       53.17      7.79 o 
  -5  -9   3      344.63      343.35     10.01 o 
  -4  -9   3      145.09      139.79      5.47 o 
  -3  -9   3        2.40        7.25      2.00 o 
  -2  -9   3       18.19       18.37      2.14 o 
  -1  -9   3      114.47      119.52      5.82 o 
   0  -9   3      578.55      583.40     12.66 o 
   1  -9   3       86.17       94.89      3.54 o 
   2  -9   3      349.38      340.77      9.25 o 
   3  -9   3      706.24      742.72     17.92 o 
   4  -9   3      216.50      217.50      8.60 o 
  -6  -8   3       44.28       52.24      5.76 o 
  -5  -8   3        1.71        2.72      2.55 o 
  -4  -8   3      514.49      464.85     12.42 o 
  -3  -8   3      296.76      293.67      6.48 o 
  -2  -8   3       22.64       24.66      1.91 o 
  -1  -8   3       83.75       85.09      3.13 o 
   0  -8   3      173.16      166.49      3.79 o 
   1  -8   3       82.99       77.82      2.67 o 
   2  -8   3       12.75       12.02      2.28 o 
   3  -8   3       44.21       50.15      3.35 o 
   4  -8   3       56.78       59.06      3.27 o 
   5  -8   3      124.55      131.14      7.41 o 
  -6  -7   3        6.49        4.18      3.57 o 
  -5  -7   3      113.18      108.76      4.51 o 
  -4  -7   3      129.61      112.91      5.72 o 
  -3  -7   3      185.23      189.21      4.57 o 
  -2  -7   3       75.72       74.97      2.74 o 
  -1  -7   3       71.66       63.53      2.01 o 
   0  -7   3     1076.39     1137.08     18.36 o 
   1  -7   3     2422.96     2478.00     40.14 o 
   2  -7   3       39.06       39.74      2.98 o 
   3  -7   3      256.10      257.36      7.23 o 
   4  -7   3       69.06       58.51      3.06 o 
   5  -7   3       28.72       23.52      4.74 o 
   6  -7   3       20.79       19.39      4.87 o 
  -7  -6   3       90.16      100.13      6.60 o 
  -6  -6   3      102.95      115.73      8.64 o 
  -5  -6   3      156.48      155.71      5.33 o 
  -4  -6   3      174.20      146.01      4.39 o 
  -3  -6   3     2487.99     2380.92     43.02 o 
  -2  -6   3      830.81      834.78     15.67 o 
  -1  -6   3      174.16      161.35      3.37 o 
   0  -6   3        1.55        2.80      0.92 o 
   1  -6   3      104.00       99.32      2.32 o 
   2  -6   3      831.76      832.52     16.92 o 
   3  -6   3      144.37      149.02      4.33 o 
   4  -6   3      437.64      426.68     20.32 o 
   5  -6   3      195.13      223.39      9.10 o 
   6  -6   3       11.11        8.47      5.76 o 
  -7  -5   3       60.18       55.29     11.51 o 
  -6  -5   3      385.99      369.36     12.77 o 
  -5  -5   3      171.73      165.05      7.38 o 
  -4  -5   3      403.69      369.61      8.65 o 
  -3  -5   3        2.23        2.09      1.29 o 
  -2  -5   3      791.56      795.11     14.89 o 
  -1  -5   3     1261.18     1174.66     20.93 o 
   0  -5   3       19.00       22.66      1.13 o 
   1  -5   3      211.97      207.56      3.66 o 
   2  -5   3      456.46      406.42      9.04 o 
   3  -5   3      230.37      245.44      5.81 o 
   4  -5   3      151.93      150.99      8.08 o 
   5  -5   3        2.51       -1.19      3.11 o 
   6  -5   3      222.47      217.26      9.22 o 
  -7  -4   3       29.46       38.02      4.67 o 
  -6  -4   3        1.11        4.50      3.23 o 
  -5  -4   3      526.86      534.00     13.97 o 
  -4  -4   3      174.86      180.48      5.03 o 
  -3  -4   3       16.45       17.46      1.51 o 
  -2  -4   3      168.45      174.40      3.89 o 
  -1  -4   3      989.00      952.39     17.00 o 
   0  -4   3     2233.74     2351.74     38.02 o 
   1  -4   3      115.11      106.44      2.17 o 
   2  -4   3      649.39      609.74      9.56 o 
   3  -4   3     2832.59     2683.38     48.85 o 
   4  -4   3      725.77      715.33     22.21 o 
   5  -4   3       11.35       11.49      2.47 o 
   6  -4   3        1.19        2.37      3.35 o 
   7  -4   3        1.40        1.55      3.81 o 
  -7  -3   3       39.60       34.30      5.08 o 
  -6  -3   3       12.01        6.86      3.23 o 
  -5  -3   3      190.93      159.48      5.73 o 
  -4  -3   3     1638.99     1600.29     37.75 o 
  -3  -3   3     1356.48     1397.66     28.68 o 
  -2  -3   3      629.53      664.79     13.71 o 
  -1  -3   3      748.58      735.26     13.71 o 
   0  -3   3     1294.34     1289.72     21.02 o 
   1  -3   3      155.54      203.34      3.25 o 
   2  -3   3       18.76       18.58      1.09 o 
   3  -3   3       21.62       19.55      0.77 o 
   4  -3   3     1170.02     1098.77     22.13 o 
   5  -3   3      145.10      137.25      4.95 o 
   6  -3   3      128.47      127.66      6.34 o 
   7  -3   3       53.93       57.20      4.77 o 
  -7  -2   3      228.04      231.72      7.74 o 
  -6  -2   3       64.60       72.83      4.67 o 
  -5  -2   3      180.78      168.80      5.76 o 
  -4  -2   3      694.40      661.34     13.68 o 
  -3  -2   3      385.16      353.68      6.84 o 
  -2  -2   3      354.87      468.66     11.92 o 
  -1  -2   3       35.59       29.41      1.03 o 
   0  -2   3     1476.01     1484.07     22.23 o 
   1  -2   3      367.12      328.48      4.90 o 
   2  -2   3       14.12       16.46      0.61 o 
   3  -2   3      270.07      279.57      7.62 o 
   4  -2   3      181.53      174.03      4.70 o 
   5  -2   3      230.77      221.48      6.49 o 
   6  -2   3      117.50      103.53      4.41 o 
   7  -2   3        0.17       -0.18      2.99 o 
  -7  -1   3        1.80        3.62      3.33 o 
  -6  -1   3      157.60      161.80      7.17 o 
  -5  -1   3      727.29      689.18     20.63 o 
  -4  -1   3      484.55      451.22     10.88 o 
  -3  -1   3     2478.38     2466.61     54.63 o 
  -2  -1   3      993.13      973.64     17.47 o 
  -1  -1   3       12.39       15.89      0.47 o 
   0  -1   3     1150.15     1268.88     16.76 o 
   1  -1   3    13375.87    12450.28    214.16 o 
   2  -1   3     4759.04     4854.97     82.30 o 
   3  -1   3      310.92      270.26      6.20 o 
   4  -1   3      586.38      591.00     15.11 o 
   5  -1   3      445.51      412.87     10.37 o 
   6  -1   3      120.23      106.90      4.42 o 
   7  -1   3       30.34       32.38      3.71 o 
  -7   0   3       35.67       23.71      5.76 o 
  -6   0   3      184.97      180.62      7.41 o 
  -5   0   3      137.79      140.17      5.10 o 
  -4   0   3      478.20      467.19     11.22 o 
  -3   0   3       38.89       49.99      2.36 o 
  -2   0   3     2533.46     2613.49     70.44 o 
  -1   0   3     7827.19     7557.34    486.64 o 
   0   0   3      320.74      363.45      5.32 o 
   1   0   3      688.24      827.14     12.38 o 
   2   0   3      772.38      746.17     12.27 o 
   3   0   3     1610.46     1619.66     26.38 o 
   4   0   3      602.01      640.89     11.85 o 
   5   0   3       78.82       77.99      2.45 o 
   6   0   3      708.78      660.43     16.02 o 
   7   0   3      283.79      250.87     15.92 o 
   8   0   3       43.96       62.34      4.79 o 
  -7   1   3       76.78       89.41      7.79 o 
  -6   1   3       47.52       46.24      3.57 o 
  -5   1   3     1152.76     1114.41     25.58 o 
  -4   1   3      251.52      241.64      6.35 o 
  -3   1   3       23.70       21.80      1.39 o 
  -2   1   3      903.46      902.76     18.02 o 
  -1   1   3     1688.84     1710.04     49.62 o 
   0   1   3     1168.63     1207.28     21.06 o 
   1   1   3     1032.13     1071.79     16.00 o 
   2   1   3      909.63      844.63     12.69 o 
   3   1   3     5441.71     5744.05     93.15 o 
   4   1   3       60.96       76.81      1.95 o 
   5   1   3        2.58        7.29      1.34 o 
   6   1   3        5.23        3.47      1.34 o 
   7   1   3      100.56       92.20      3.97 o 
   8   1   3      146.03      134.93      6.34 o 
  -7   2   3       14.91       17.95      5.76 o 
  -6   2   3       11.90       10.46      3.00 o 
  -5   2   3       55.70       54.54      2.88 o 
  -4   2   3      744.12      707.88     16.51 o 
  -3   2   3      661.01      601.50     12.34 o 
  -2   2   3        0.62        3.73      1.01 o 
  -1   2   3     4736.35     4717.07     83.58 o 
   0   2   3      397.67      479.33      7.90 o 
   1   2   3      798.13      881.84     45.55 o 
   2   2   3        4.24        5.92      0.35 o 
   3   2   3      303.08      286.29      5.23 o 
   4   2   3     1640.99     1672.13     26.92 o 
   5   2   3       64.86       63.81      2.13 o 
   6   2   3       59.88       67.40      2.39 o 
   7   2   3       54.11       63.80      2.66 o 
   8   2   3       10.19       12.53      3.23 o 
  -7   3   3      127.60      124.29     10.16 o 
  -6   3   3       13.08       22.56      3.42 o 
  -5   3   3     1220.68     1141.49     31.37 o 
  -4   3   3      950.37      882.70     18.08 o 
  -3   3   3      494.72      497.16     11.72 o 
  -2   3   3      473.61      435.57      7.41 o 
  -1   3   3      393.63      374.42      6.96 o 
   0   3   3     4597.70     4530.86     72.97 o 
   1   3   3      268.00      237.47      4.04 o 
   2   3   3       41.66       46.64      1.02 o 
   3   3   3      704.46      784.31     10.30 o 
   4   3   3      402.46      421.34      7.28 o 
   5   3   3      769.18      770.36     14.53 o 
   6   3   3       75.99       87.38      2.88 o 
   7   3   3       15.81       21.31      1.98 o 
  -7   4   3        2.88       -0.14      3.81 o 
  -6   4   3      149.39      138.96     16.76 o 
  -5   4   3      601.71      583.43     17.24 o 
  -4   4   3      121.35      115.36      6.04 o 
  -3   4   3     1706.40     1635.78     31.10 o 
  -2   4   3     4098.73     4237.42     72.93 o 
  -1   4   3      225.77      236.98      4.09 o 
   0   4   3      318.47      302.54      5.06 o 
   1   4   3     2665.44     2926.32     43.47 o 
   2   4   3     2846.24     3050.11     39.71 o 
   3   4   3     1086.18     1202.96     17.98 o 
   4   4   3     1028.61     1049.64     17.55 o 
   5   4   3     2337.90     2384.83     38.45 o 
   6   4   3      663.88      685.08     10.83 o 
   7   4   3        6.09        7.13      2.15 o 
   8   4   3        2.23        4.81      3.99 o 
  -6   5   3       78.23       79.34      7.79 o 
  -5   5   3      168.28      157.66      6.93 o 
  -4   5   3      795.88      750.27     18.09 o 
  -3   5   3        9.78        8.62      1.42 o 
  -2   5   3      912.83      812.63     13.08 o 
  -1   5   3     1612.14     1448.01     22.84 o 
   0   5   3       38.42       40.35      1.07 o 
   1   5   3     1748.95     1956.98     27.13 o 
   2   5   3     3650.39     4002.75     55.26 o 
   3   5   3       38.86       41.48      1.28 o 
   4   5   3      314.46      304.97      6.18 o 
   5   5   3        4.37        4.39      1.35 o 
   6   5   3      502.21      512.78     11.30 o 
   7   5   3      176.47      188.57      8.86 o 
   8   5   3       44.67       55.25      5.61 o 
  -6   6   3       39.97       42.90      4.67 o 
  -5   6   3      294.87      285.59     10.18 o 
  -4   6   3       36.00       31.13      3.33 o 
  -3   6   3      122.43      126.29      4.49 o 
  -2   6   3      502.54      507.64     11.52 o 
  -1   6   3      275.17      257.58      5.03 o 
   0   6   3     2647.82     2741.91     40.11 o 
   1   6   3      858.55      931.29     13.14 o 
   2   6   3      431.82      354.99      5.24 o 
   3   6   3     1588.79     1558.67     23.93 o 
   4   6   3      235.98      234.36      4.18 o 
   5   6   3      318.73      312.49      6.56 o 
   6   6   3       27.27       35.92      2.84 o 
   7   6   3      102.99      101.43      6.82 o 
   8   6   3       31.11       33.04      5.44 o 
  -6   7   3        5.60        8.86      4.67 o 
  -5   7   3        1.25       -3.42      3.42 o 
  -4   7   3      601.68      610.38     27.94 o 
  -3   7   3      471.14      470.74     12.07 o 
  -2   7   3       95.67      104.72      3.83 o 
  -1   7   3     1750.12     1698.73     38.22 o 
   0   7   3       17.77       19.07      1.08 o 
   1   7   3       85.69       66.94      1.56 o 
   2   7   3       20.37       19.80      0.91 o 
   3   7   3      165.50      180.71      3.76 o 
   4   7   3      484.95      513.47      9.09 o 
   5   7   3        4.66        3.36      1.36 o 
   6   7   3       67.38       73.50      4.07 o 
   7   7   3      110.01      114.41      7.32 o 
  -5   8   3       25.22       20.95      4.91 o 
  -4   8   3        4.30        3.56      3.89 o 
  -3   8   3      508.32      535.16     16.16 o 
  -2   8   3      549.89      563.77     13.88 o 
  -1   8   3       69.31       70.06      2.41 o 
   0   8   3     2505.33     2510.69     39.30 o 
   1   8   3      969.66      955.49     14.07 o 
   2   8   3        3.33        2.97      0.87 o 
   3   8   3     1171.82     1159.31     17.34 o 
   4   8   3      735.83      751.46     12.96 o 
   5   8   3      605.67      603.66     13.36 o 
   6   8   3       49.56       42.51     10.50 o 
   7   8   3       30.94       34.75      6.60 o 
  -5   9   3       35.32       37.53      5.49 o 
  -4   9   3      624.18      648.50     19.76 o 
  -3   9   3     1017.93     1092.62     30.65 o 
  -2   9   3      401.05      421.69     11.03 o 
  -1   9   3       29.05       27.01      1.98 o 
   0   9   3       25.17       23.52      1.75 o 
   1   9   3     1235.15     1244.96     18.25 o 
   2   9   3     1850.67     1787.78     26.43 o 
   3   9   3      669.32      649.36     10.47 o 
   4   9   3      340.07      347.99      6.67 o 
   5   9   3      749.02      765.87     16.77 o 
   6   9   3      185.50      170.78      8.71 o 
   7   9   3       35.18       35.00      5.64 o 
  -4  10   3      376.94      390.54     14.73 o 
  -3  10   3        8.04        3.87      7.45 o 
  -2  10   3      731.22      745.65     21.55 o 
  -1  10   3     1511.62     1518.56     37.40 o 
   0  10   3        1.84        1.85      1.74 o 
   1  10   3      210.00      206.12      4.00 o 
   2  10   3       10.55       11.41      1.27 o 
   3  10   3       12.22        9.91      1.30 o 
   4  10   3      271.74      281.01      7.33 o 
   5  10   3      201.16      194.39      7.58 o 
   6  10   3      460.53      451.99     16.97 o 
   7  10   3       56.05       53.27      5.95 o 
  -3  11   3        0.78        1.57      3.74 o 
  -2  11   3        3.19        7.11      3.11 o 
  -1  11   3       12.00       10.60      3.23 o 
   0  11   3      352.75      360.77      9.92 o 
   1  11   3        5.70        4.80      1.49 o 
   2  11   3      570.39      599.56      9.96 o 
   3  11   3      431.14      445.16      7.72 o 
   4  11   3       31.85       29.79      2.01 o 
   5  11   3       39.38       44.71      3.93 o 
   6  11   3        2.28        2.07      2.90 o 
  -3  12   3       42.48       44.17      8.81 o 
  -2  12   3      168.75      165.10      7.76 o 
  -1  12   3      523.09      531.35     16.16 o 
   0  12   3      172.33      171.19      6.26 o 
   1  12   3      148.98      157.20      5.03 o 
   2  12   3       36.49       27.99      1.95 o 
   3  12   3      253.46      242.29      5.98 o 
   4  12   3      527.28      526.17     10.85 o 
   5  12   3       50.32       52.29      4.13 o 
  -2  13   3      160.73      164.63      8.26 o 
  -1  13   3        1.60        5.93      3.47 o 
   0  13   3      683.70      687.86     37.35 o 
   1  13   3      234.04      217.40      8.60 o 
   2  13   3       16.25       12.10      3.17 o 
   3  13   3      165.79      165.82      4.93 o 
   4  13   3       39.63       31.31      2.86 o 
   5  13   3       49.12       40.95      4.32 o 
   0  14   3        0.94        1.97      2.70 o 
   1  14   3      273.08      265.22      8.01 o 
   2  14   3      456.14      426.42     12.07 o 
   3  14   3       92.78       91.59      5.31 o 
  -2 -12   4      141.34      140.84      6.26 o 
  -1 -12   4       10.01       13.38      3.95 o 
   0 -12   4       46.18       43.02      3.95 o 
  -3 -11   4        1.65       -0.42      2.79 o 
  -2 -11   4      315.50      293.14      7.87 o 
  -1 -11   4     1028.15      975.04     24.23 o 
   0 -11   4       63.75       65.59      6.84 o 
   1 -11   4       60.20       64.14      5.14 o 
   2 -11   4        8.86       15.36      4.19 o 
  -4 -10   4       70.83       69.94      4.35 o 
  -3 -10   4        8.07        9.13      2.39 o 
  -2 -10   4       24.05       22.73      3.19 o 
  -1 -10   4        7.97        0.66      4.40 o 
   0 -10   4      263.68      272.12      8.13 o 
   1 -10   4       27.38       22.67      3.76 o 
   2 -10   4       55.17       63.48      3.83 o 
   3 -10   4      179.68      185.98      6.70 o 
  -5  -9   4       79.93       85.25      4.61 o 
  -4  -9   4      478.47      482.50     13.12 o 
  -3  -9   4      400.97      401.29     12.86 o 
  -2  -9   4       70.26       69.06      3.29 o 
  -1  -9   4      848.92      807.74     17.44 o 
   0  -9   4      179.40      180.30      5.52 o 
   1  -9   4        2.12        1.12      2.00 o 
   2  -9   4        3.23        6.24      2.60 o 
   3  -9   4        4.01        0.38      2.68 o 
   4  -9   4      103.86      100.44      4.63 o 
  -6  -8   4        5.28        3.96      3.95 o 
  -5  -8   4      150.43      156.91      6.09 o 
  -4  -8   4       86.66       82.51      4.15 o 
  -3  -8   4       24.06       25.91      2.20 o 
  -2  -8   4        5.48        4.36      1.84 o 
  -1  -8   4        8.17       10.00      1.58 o 
   0  -8   4      840.14      867.84     14.89 o 
   1  -8   4      672.99      705.06     14.61 o 
   2  -8   4       24.05       26.32      3.25 o 
   3  -8   4      101.48      109.13      5.49 o 
   4  -8   4       13.84       13.18      2.60 o 
   5  -8   4        2.53        4.47      4.43 o 
  -6  -7   4      199.33      200.73      8.82 o 
  -5  -7   4      286.24      267.49      7.98 o 
  -4  -7   4       98.57      101.54      4.49 o 
  -3  -7   4      948.15      959.27     18.08 o 
  -2  -7   4     1517.09     1490.27     27.48 o 
  -1  -7   4       36.66       37.32      2.00 o 
   0  -7   4       49.01       47.88      1.84 o 
   1  -7   4      264.96      281.74      5.99 o 
   2  -7   4      422.89      483.00     10.50 o 
   3  -7   4      132.19      134.92      4.80 o 
   4  -7   4      391.48      385.23     10.06 o 
   5  -7   4      296.05      291.05     11.02 o 
  -6  -6   4       51.89       50.78      9.31 o 
  -5  -6   4       58.67       63.25      3.38 o 
  -4  -6   4      464.39      453.74     12.02 o 
  -3  -6   4       25.08       19.16      1.51 o 
  -2  -6   4     1746.61     1720.84     31.46 o 
  -1  -6   4     3619.74     3596.98     58.05 o 
   0  -6   4        1.54        1.71      0.89 o 
   1  -6   4       78.46       64.73      1.89 o 
   2  -6   4      187.62      189.06      4.90 o 
   3  -6   4       96.13      107.32      5.85 o 
   4  -6   4      101.11      105.48      5.38 o 
   5  -6   4        4.60        2.80      3.47 o 
   6  -6   4      132.83      130.45      7.17 o 
  -7  -5   4       73.88       83.90      5.99 o 
  -6  -5   4       23.45       13.41      3.73 o 
  -5  -5   4      414.67      431.18     14.31 o 
  -4  -5   4       81.30       63.13      2.87 o 
  -3  -5   4       35.26       34.35      2.11 o 
  -2  -5   4        4.96        6.23      1.17 o 
  -1  -5   4      551.76      548.26      9.43 o 
   0  -5   4     1855.95     1887.57     28.44 o 
   1  -5   4       23.38       27.04      1.16 o 
   2  -5   4      529.93      534.54     10.07 o 
   3  -5   4      778.77      781.49     15.97 o 
   4  -5   4       12.95       12.56      2.38 o 
   5  -5   4        1.77        2.61      3.23 o 
   6  -5   4        8.24        8.64      3.59 o 
  -7  -4   4       22.76       24.61      4.79 o 
  -6  -4   4       68.52       76.24      6.77 o 
  -5  -4   4       46.89       42.48      4.19 o 
  -4  -4   4     1592.90     1585.26     32.70 o 
  -3  -4   4      273.02      258.53      9.76 o 
  -2  -4   4       11.44       11.20      1.15 o 
  -1  -4   4     1358.45     1358.25     22.18 o 
   0  -4   4      125.27      112.71      2.42 o 
   1  -4   4      101.23      115.45      2.66 o 
   2  -4   4       21.83       19.82      1.08 o 
   3  -4   4       11.14       13.34      1.75 o 
   4  -4   4      245.69      236.51      7.05 o 
   5  -4   4        3.50        3.30      2.34 o 
   6  -4   4       54.59       49.35      4.55 o 
   7  -4   4       25.64       28.31      5.08 o 
  -7  -3   4      151.21      177.19      8.85 o 
  -6  -3   4        2.08        4.55      8.47 o 
  -5  -3   4      246.01      215.65     14.39 o 
  -4  -3   4       28.58       23.53      2.33 o 
  -3  -3   4      812.71      796.87     16.79 o 
  -2  -3   4      791.82      759.89     15.65 o 
  -1  -3   4       43.64       71.81      2.64 o 
   0  -3   4     6305.00     6421.09     97.20 o 
   1  -3   4     1731.91     1811.65     25.63 o 
   2  -3   4      148.09      185.58      4.09 o 
   3  -3   4     1230.06     1179.43     20.30 o 
   4  -3   4       50.65       45.58      3.70 o 
   5  -3   4      248.91      265.35      7.72 o 
   6  -3   4      173.47      167.89      9.82 o 
   7  -3   4        5.12       -1.02      3.59 o 
  -7  -2   4       49.81       47.40      4.90 o 
  -6  -2   4      302.35      302.16      8.89 o 
  -5  -2   4      756.33      726.18     15.58 o 
  -4  -2   4      119.86      132.51      6.01 o 
  -3  -2   4     1058.08     1029.52     16.76 o 
  -2  -2   4      876.06      877.39     20.66 o 
  -1  -2   4      119.40      137.72      2.53 o 
   0  -2   4      668.33      700.90     10.12 o 
   1  -2   4     4763.23     5244.94     73.58 o 
   2  -2   4     9645.62     9811.77    173.02 o 
   3  -2   4      934.63      951.40     17.54 o 
   4  -2   4     1271.40     1159.22     28.82 o 
   5  -2   4      462.63      454.86     11.43 o 
   6  -2   4       66.03       71.16      4.00 o 
   7  -2   4        5.25        4.19      4.91 o 
  -7  -1   4       19.36       10.71      3.95 o 
  -6  -1   4      133.02      117.01      6.32 o 
  -5  -1   4      130.45      126.38      6.08 o 
  -4  -1   4     1209.37     1200.63     24.22 o 
  -3  -1   4       34.50       36.09      1.52 o 
  -2  -1   4     5983.06     6239.23    121.58 o 
  -1  -1   4     6560.89     6895.64    103.61 o 
   0  -1   4      142.23      155.85      2.31 o 
   1  -1   4      123.57      106.05      1.83 o 
   2  -1   4      303.56      275.52      6.82 o 
   3  -1   4       37.94       42.36      1.79 o 
   4  -1   4      532.34      510.73     12.14 o 
   5  -1   4        2.51        2.01      1.62 o 
   6  -1   4      138.08      139.07      4.99 o 
   7  -1   4       16.17       17.88      3.73 o 
  -7   0   4       16.69       21.00      5.76 o 
  -6   0   4      108.92       99.36      5.62 o 
  -5   0   4       52.78       54.08      6.27 o 
  -4   0   4      577.17      529.44     12.57 o 
  -3   0   4       83.83       81.91      2.74 o 
  -2   0   4       79.02       61.46      4.11 o 
  -1   0   4     1166.73     1095.62     19.55 o 
   0   0   4     2423.38     2459.63     36.92 o 
   1   0   4       35.36       37.23      0.83 o 
   2   0   4      923.49      820.93     15.28 o 
   3   0   4     2406.41     2378.49     38.70 o 
   4   0   4       45.09       43.43      1.69 o 
   5   0   4       53.78       64.77      2.49 o 
   6   0   4       65.58       68.25      3.79 o 
   7   0   4       89.23       98.02      4.84 o 
   8   0   4      411.07      390.16     12.81 o 
  -7   1   4       31.12       43.35      6.10 o 
  -6   1   4        3.12       -3.73      3.73 o 
  -5   1   4      146.90      134.57      6.33 o 
  -4   1   4      951.01      919.62     27.49 o 
  -3   1   4      100.50       89.69      4.30 o 
  -2   1   4      285.84      303.91      9.68 o 
  -1   1   4     4254.96     4505.35     90.24 o 
   0   1   4      889.93      912.41     14.96 o 
   1   1   4     2566.91     2781.80     41.77 o 
   2   1   4      104.78      108.44      1.67 o 
   3   1   4      164.92      133.50      2.37 o 
   4   1   4     1984.84     1917.07     46.55 o 
   5   1   4       19.43       24.81      1.33 o 
   6   1   4      165.95      158.03      4.00 o 
   7   1   4       61.24       73.22      3.45 o 
   8   1   4       23.00       31.17      3.73 o 
  -7   2   4       48.65       46.74      7.11 o 
  -6   2   4      118.09      122.60      8.81 o 
  -5   2   4        1.23       -0.79      1.74 o 
  -4   2   4      185.02      179.70      5.26 o 
  -3   2   4     2651.83     2605.23     58.23 o 
  -2   2   4     1621.61     1584.75     27.93 o 
  -1   2   4       21.13       27.69      1.09 o 
   0   2   4    14882.24    13355.42    263.76 o 
   1   2   4     8454.39     8228.02    236.53 o 
   2   2   4       56.18       48.66      1.19 o 
   3   2   4      617.75      717.64     11.04 o 
   4   2   4       16.44       12.42      1.04 o 
   5   2   4      676.51      643.95     11.85 o 
   6   2   4       18.56       19.26      1.68 o 
   7   2   4       94.06      104.42      4.35 o 
   8   2   4      279.74      282.46     10.06 o 
  -7   3   4       41.82       43.35      6.77 o 
  -6   3   4      201.81      201.12     10.67 o 
  -5   3   4       24.58       27.93      3.22 o 
  -4   3   4      965.32      894.48     20.85 o 
  -3   3   4      185.90      148.85      3.87 o 
  -2   3   4       23.75       14.08      1.17 o 
  -1   3   4      651.82      715.95     11.84 o 
   0   3   4      778.85      817.99     13.38 o 
   1   3   4    11528.07    10907.80    254.18 o 
   2   3   4     2618.76     2767.13     48.82 o 
   3   3   4       10.53        8.69      1.05 o 
   4   3   4     1761.96     1851.21     29.76 o 
   5   3   4      870.58      912.37     16.45 o 
   6   3   4      247.18      256.38      5.55 o 
   7   3   4       36.00       28.45      2.31 o 
   8   3   4       40.05       47.13      9.48 o 
  -6   4   4       23.00       28.91      4.23 o 
  -5   4   4      219.72      222.02      8.13 o 
  -4   4   4     1670.51     1596.45     36.50 o 
  -3   4   4      204.85      204.20      8.84 o 
  -2   4   4     2154.68     2034.18     35.75 o 
  -1   4   4     1001.01     1035.47     16.96 o 
   0   4   4        7.29        6.03      0.48 o 
   1   4   4      204.04      255.00      4.38 o 
   2   4   4     1677.81     1861.09     23.17 o 
   3   4   4     1693.32     1799.86     25.14 o 
   4   4   4      903.58      980.98     16.37 o 
   5   4   4      326.58      340.85      6.24 o 
   6   4   4      241.73      255.23      5.03 o 
   7   4   4       10.43        8.12      2.14 o 
   8   4   4       44.95       52.69      5.11 o 
  -6   5   4       82.74       86.64      5.62 o 
  -5   5   4       42.65       55.98      6.43 o 
  -4   5   4       14.06        8.15      2.21 o 
  -3   5   4       39.15       36.42      1.74 o 
  -2   5   4      149.92      125.15      3.23 o 
  -1   5   4      117.76      100.21      2.04 o 
   0   5   4     1961.64     1859.13     27.39 o 
   1   5   4      276.27      337.20      5.33 o 
   2   5   4     2736.80     2801.88     41.65 o 
   3   5   4     1217.93     1200.85     19.78 o 
   4   5   4       88.79       86.24      1.79 o 
   5   5   4      155.51      141.75      3.68 o 
   6   5   4       27.73       20.47      2.43 o 
   7   5   4      200.53      210.28      9.03 o 
   8   5   4      228.06      255.44     11.19 o 
  -6   6   4        8.56       10.84      5.76 o 
  -5   6   4       40.59       39.11      6.27 o 
  -4   6   4      576.55      573.30     17.12 o 
  -3   6   4       37.89       33.50      2.41 o 
  -2   6   4      280.33      280.69      8.09 o 
  -1   6   4     1899.73     1938.34     30.58 o 
   0   6   4     1195.46     1305.94     20.87 o 
   1   6   4     2299.25     2364.79     35.19 o 
   2   6   4       27.52       38.75      1.07 o 
   3   6   4     2117.86     2184.90     28.63 o 
   4   6   4     3494.95     3658.83     55.21 o 
   5   6   4      119.13      123.45      3.37 o 
   6   6   4      714.21      748.00     18.78 o 
   7   6   4      147.61      148.29      7.89 o 
   8   6   4        2.26       -2.30      3.95 o 
  -6   7   4       13.63       18.94      5.42 o 
  -5   7   4       71.37       68.38      5.14 o 
  -4   7   4       28.22       35.52      6.10 o 
  -3   7   4      730.04      733.87     17.77 o 
  -2   7   4      957.49      912.78     21.33 o 
  -1   7   4       81.75       79.28      3.30 o 
   0   7   4     4717.47     4786.00     75.34 o 
   1   7   4      859.20      834.71     13.57 o 
   2   7   4      201.39      229.13      3.73 o 
   3   7   4       32.88       39.82      1.12 o 
   4   7   4      140.24      138.96      3.18 o 
   5   7   4      573.99      578.68     12.41 o 
   6   7   4       28.63       28.55      2.73 o 
   7   7   4       27.95       33.16      5.12 o 
   8   7   4      215.60      227.94     14.73 o 
  -5   8   4       42.76       46.16      5.25 o 
  -4   8   4      169.70      176.68      7.89 o 
  -3   8   4       35.18       35.17      3.47 o 
  -2   8   4       37.90       33.73      2.65 o 
  -1   8   4       71.19       74.85      2.73 o 
   0   8   4       30.84       35.72      1.47 o 
   1   8   4     2343.15     2466.52     38.88 o 
   2   8   4     1234.41     1307.22     18.46 o 
   3   8   4      159.09      140.38      2.76 o 
   4   8   4      744.59      734.86     12.66 o 
   5   8   4      274.20      264.39      9.01 o 
   6   8   4       57.19       49.96      4.95 o 
   7   8   4       23.67       24.48      4.82 o 
  -5   9   4       38.78       32.59      5.11 o 
  -4   9   4       63.73       66.15      5.42 o 
  -3   9   4      169.36      178.11      7.52 o 
  -2   9   4      141.78      148.42      5.65 o 
  -1   9   4      605.11      597.26     27.52 o 
   0   9   4      232.86      238.31      6.66 o 
   1   9   4       12.73       11.90      1.23 o 
   2   9   4      615.90      649.55     10.43 o 
   3   9   4      739.15      739.86     11.80 o 
   4   9   4      224.27      234.94      5.34 o 
   5   9   4      474.01      481.48     11.00 o 
   6   9   4      496.80      539.52     19.19 o 
   7   9   4       21.93       25.03      5.38 o 
  -4  10   4       30.48       30.49      8.30 o 
  -3  10   4       11.07       15.40      3.71 o 
  -2  10   4      142.20      138.84      6.21 o 
  -1  10   4      691.60      724.61     17.50 o 
   0  10   4      578.73      592.40     12.05 o 
   1  10   4      313.19      305.47      7.47 o 
   2  10   4      873.63      912.13     14.42 o 
   3  10   4      418.31      450.95      7.67 o 
   4  10   4        4.80        3.86      1.75 o 
   5  10   4       22.08       18.23      3.05 o 
   6  10   4       79.49       70.93      6.01 o 
   7  10   4      169.91      192.05     10.41 o 
  -3  11   4       19.47       19.52      4.91 o 
  -2  11   4       60.71       60.63      4.53 o 
  -1  11   4       61.61       63.95      4.74 o 
   0  11   4       27.69       26.61      2.22 o 
   1  11   4      632.80      630.78     20.98 o 
   2  11   4        0.36        1.36      1.28 o 
   3  11   4     1514.81     1526.76     25.39 o 
   4  11   4      966.48      945.70     18.00 o 
   5  11   4        1.39        1.52      2.73 o 
   6  11   4        2.11        1.58      2.60 o 
  -3  12   4      151.83      170.23      8.61 o 
  -2  12   4      127.21      134.61      6.93 o 
  -1  12   4      109.84      109.73      5.51 o 
   0  12   4      555.32      545.49     26.56 o 
   1  12   4      140.10      140.82      7.27 o 
   2  12   4      217.50      238.14      5.22 o 
   3  12   4        1.11        2.38      1.61 o 
   4  12   4      129.62      128.64      4.74 o 
   5  12   4      221.77      230.29      8.41 o 
   6  12   4        5.59        5.20      3.25 o 
  -2  13   4       14.96       20.89      7.62 o 
  -1  13   4       29.76       37.32      4.29 o 
   0  13   4       33.00       29.54      3.23 o 
   1  13   4      499.20      467.53     15.01 o 
   2  13   4      527.15      499.55     13.39 o 
   3  13   4       70.30       63.90      3.05 o 
   4  13   4      160.82      153.72     10.30 o 
   5  13   4       77.41       81.38      6.33 o 
   0  14   4       47.79       54.80      4.03 o 
   1  14   4       17.78       13.53      2.97 o 
   2  14   4       75.06       67.65      4.28 o 
   3  14   4      256.53      231.18     10.13 o 
   4  14   4       41.47       47.84      3.52 o 
  -3 -11   5       12.25       11.93      2.90 o 
  -2 -11   5        2.63       -0.96      3.08 o 
  -1 -11   5       55.32       57.39      4.59 o 
   0 -11   5      164.97      161.20      6.18 o 
   1 -11   5        0.33        2.82      3.81 o 
  -4 -10   5      227.80      210.83      7.74 o 
  -3 -10   5       65.04       60.86      3.47 o 
  -2 -10   5        0.49       -0.98      2.35 o 
  -1 -10   5       53.49       53.07      4.00 o 
   0 -10   5        4.33        4.95      2.80 o 
   1 -10   5      135.58      140.02      9.38 o 
   2 -10   5       62.17       76.88      5.25 o 
   3 -10   5       16.33       22.02      5.03 o 
  -5  -9   5        0.07       -0.11      2.80 o 
  -4  -9   5        3.00        1.39      2.80 o 
  -3  -9   5      230.42      205.22     10.12 o 
  -2  -9   5       88.19       89.69      3.79 o 
  -1  -9   5       80.89       83.44      3.71 o 
   0  -9   5      433.89      450.84     11.96 o 
   1  -9   5       54.22       53.62      3.56 o 
   2  -9   5       12.90       10.57      2.92 o 
   3  -9   5       24.25       23.38      3.31 o 
   4  -9   5       21.99       18.69      3.24 o 
  -5  -8   5       13.55       10.27      2.84 o 
  -4  -8   5      154.08      151.96      6.06 o 
  -3  -8   5       39.03       42.66      2.68 o 
  -2  -8   5       40.86       45.39      2.76 o 
  -1  -8   5       22.00       21.73      1.98 o 
   0  -8   5       29.89       30.86      2.14 o 
   1  -8   5      993.32     1008.58     20.36 o 
   2  -8   5      928.78      968.49     22.52 o 
   3  -8   5        9.13        8.76      4.32 o 
   4  -8   5      164.08      162.05      6.19 o 
   5  -8   5       22.37       24.38      7.45 o 
  -6  -7   5      141.40      149.05     13.04 o 
  -5  -7   5       65.55       79.02      4.42 o 
  -4  -7   5       53.78       57.52      3.64 o 
  -3  -7   5      335.91      318.83      7.72 o 
  -2  -7   5     1552.90     1541.59     28.50 o 
  -1  -7   5      595.95      594.80     13.18 o 
   0  -7   5       59.93       57.25      2.19 o 
   1  -7   5       26.01       23.44      1.84 o 
   2  -7   5      222.88      207.82      5.98 o 
   3  -7   5      247.93      249.15      7.23 o 
   4  -7   5      164.56      166.85      5.62 o 
   5  -7   5       82.48       81.23      7.11 o 
  -6  -6   5       42.79       39.41      4.90 o 
  -5  -6   5      363.60      380.01     10.59 o 
  -4  -6   5       59.05       54.74      3.31 o 
  -3  -6   5      134.39      124.23      3.61 o 
  -2  -6   5        3.11        0.94      1.37 o 
  -1  -6   5       30.19       29.43      1.61 o 
   0  -6   5      529.86      530.58      8.68 o 
   1  -6   5        0.26        0.26      0.99 o 
   2  -6   5      284.91      298.69      6.97 o 
   3  -6   5      267.43      264.46      6.49 o 
   4  -6   5        6.01        3.75      1.89 o 
   5  -6   5       51.47       50.60      6.94 o 
   6  -6   5        4.76        1.50      4.43 o 
  -6  -5   5        1.28        1.30      3.95 o 
  -5  -5   5       32.72       41.20      5.25 o 
  -4  -5   5      830.32      781.53     19.44 o 
  -3  -5   5       91.44       90.63      3.38 o 
  -2  -5   5      190.68      189.88      4.47 o 
  -1  -5   5      435.93      445.65      8.06 o 
   0  -5   5      185.72      203.31      3.78 o 
   1  -5   5      930.06      984.78     15.28 o 
   2  -5   5       23.56       16.09      1.49 o 
   3  -5   5      300.50      294.87      6.83 o 
   4  -5   5     1070.69     1052.26     29.94 o 
   5  -5   5       16.38       18.51      4.23 o 
   6  -5   5       13.14        9.24      3.95 o 
  -6  -4   5        9.32       10.03      3.71 o 
  -5  -4   5       70.28       56.70      4.43 o 
  -4  -4   5      322.68      285.93      7.17 o 
  -3  -4   5     1852.96     1774.68     41.62 o 
  -2  -4   5      698.21      717.16     13.61 o 
  -1  -4   5       15.81       19.63      1.28 o 
   0  -4   5     1670.73     1632.92     24.68 o 
   1  -4   5      466.85      453.42      7.38 o 
   2  -4   5        1.70        2.17      0.86 o 
   3  -4   5       83.93       73.29      2.79 o 
   4  -4   5      101.52       93.74      3.95 o 
   5  -4   5      431.78      442.62     11.75 o 
   6  -4   5        1.07       -2.45      3.23 o 
   7  -4   5       34.69       38.20      4.90 o 
  -7  -3   5      269.96      281.16     11.49 o 
  -6  -3   5      311.47      358.55     13.04 o 
  -5  -3   5       91.93      105.57     11.35 o 
  -4  -3   5       61.81       62.61      2.78 o 
  -3  -3   5      372.48      381.66      8.74 o 
  -2  -3   5      238.29      233.35      4.52 o 
  -1  -3   5      120.67      147.71      2.74 o 
   0  -3   5        7.52        9.62      1.00 o 
   1  -3   5      795.12      713.62     11.07 o 
   2  -3   5       71.18       56.55      1.57 o 
   3  -3   5        1.93        1.53      0.89 o 
   4  -3   5      575.42      545.13     13.30 o 
   5  -3   5      200.25      192.81      6.10 o 
   6  -3   5       36.35       34.86      6.27 o 
   7  -3   5        0.09        4.65      3.57 o 
  -7  -2   5        8.38        9.63      4.43 o 
  -6  -2   5       30.40       24.09      3.95 o 
  -5  -2   5       95.86       82.11      4.90 o 
  -4  -2   5      348.59      311.22      9.65 o 
  -3  -2   5      582.35      567.20     12.33 o 
  -2  -2   5     1428.21     1399.13     28.68 o 
  -1  -2   5      818.45      791.75     12.13 o 
   0  -2   5       11.13       11.04      0.70 o 
   1  -2   5      618.95      627.24      9.18 o 
   2  -2   5     4462.97     4613.43    105.82 o 
   3  -2   5     2564.34     2503.21     45.99 o 
   4  -2   5      883.60      839.31     19.51 o 
   5  -2   5      176.03      169.54      5.40 o 
   6  -2   5      199.94      202.48      6.61 o 
   7  -2   5       15.82       13.55      4.74 o 
  -7  -1   5       34.93       39.68      4.10 o 
  -6  -1   5      206.42      191.54      8.20 o 
  -5  -1   5      599.90      613.73     18.95 o 
  -4  -1   5       29.98       33.35      2.49 o 
  -3  -1   5       47.31       44.35      1.55 o 
  -2  -1   5      136.00      139.12      3.33 o 
  -1  -1   5     1333.39     1285.89     19.40 o 
   0  -1   5     3359.82     3429.60     51.52 o 
   1  -1   5      304.53      316.40      4.78 o 
   2  -1   5       63.27       39.95      1.20 o 
   3  -1   5      156.26      144.94      3.03 o 
   4  -1   5      149.45      137.42      5.05 o 
   5  -1   5      330.95      334.01      8.69 o 
   6  -1   5       40.73       41.71      2.86 o 
   7  -1   5      205.90      186.27     10.50 o 
  -7   0   5      121.49      146.64     10.84 o 
  -6   0   5      180.67      183.48      8.10 o 
  -5   0   5      254.95      233.32      8.72 o 
  -4   0   5     2284.67     2229.30     49.76 o 
  -3   0   5      320.41      312.17      7.68 o 
  -2   0   5        2.30        2.19      0.68 o 
  -1   0   5      702.78      697.59     11.58 o 
   0   0   5      637.90      594.41      8.63 o 
   1   0   5      784.86      805.44     10.78 o 
   2   0   5        4.70        7.87      0.57 o 
   3   0   5     1133.95     1095.51     18.08 o 
   4   0   5     1570.64     1564.38     33.32 o 
   5   0   5      107.65      107.80      4.56 o 
   6   0   5       71.29       76.69      2.99 o 
   7   0   5       27.29       17.95      3.11 o 
   8   0   5        5.90        6.32      3.47 o 
  -7   1   5        1.45        0.68      5.42 o 
  -6   1   5       36.06       27.96      3.81 o 
  -5   1   5        0.34        0.18      2.51 o 
  -4   1   5       52.61       50.28      2.42 o 
  -3   1   5     1078.54     1017.11     29.60 o 
  -2   1   5      239.65      230.30      5.69 o 
  -1   1   5      178.77      191.65      4.17 o 
   0   1   5     4976.71     5039.27     81.34 o 
   1   1   5      480.17      498.13      7.18 o 
   2   1   5       64.22       61.77      1.22 o 
   3   1   5      193.81      200.27      3.69 o 
   4   1   5      456.71      448.79      9.24 o 
   5   1   5      879.95      872.41     15.81 o 
   6   1   5       77.93       70.84      2.61 o 
   7   1   5       12.90       13.19      2.75 o 
   8   1   5       68.88       70.11      5.59 o 
  -7   2   5        9.90        6.77      5.08 o 
  -6   2   5      171.52      169.34     10.50 o 
  -5   2   5      123.52      121.66      4.53 o 
  -4   2   5     1223.85     1165.68     44.38 o 
  -3   2   5     1742.48     1688.19     37.84 o 
  -2   2   5      244.78      228.59      4.93 o 
  -1   2   5       33.36       22.75      0.88 o 
   0   2   5      262.78      272.39      5.13 o 
   1   2   5     1341.43     1323.61     19.82 o 
   2   2   5      714.99      641.59      9.94 o 
   3   2   5        3.26        6.84      0.73 o 
   4   2   5      907.72      949.49     15.53 o 
   5   2   5      249.43      272.25      6.19 o 
   6   2   5      181.76      174.64      4.72 o 
   7   2   5       24.05       14.92      2.99 o 
   8   2   5       15.77       20.33      3.59 o 
  -6   3   5       20.69       15.58      5.08 o 
  -5   3   5      121.71      121.42      8.64 o 
  -4   3   5      496.89      479.94     19.71 o 
  -3   3   5      304.01      271.40      8.03 o 
  -2   3   5     2991.64     2962.51     51.91 o 
  -1   3   5     4290.38     4495.48     72.43 o 
   0   3   5        1.82       -0.48      0.48 o 
   1   3   5       81.95       83.33      2.81 o 
   2   3   5     1149.26     1112.05     19.92 o 
   3   3   5     2237.16     2363.18     41.63 o 
   4   3   5      657.31      747.23     13.98 o 
   5   3   5      777.44      821.91     14.92 o 
   6   3   5      879.83      902.53     18.66 o 
   7   3   5      121.56      117.05      4.17 o 
   8   3   5        0.67       -0.51      3.11 o 
  -6   4   5      197.91      183.35      8.47 o 
  -5   4   5      276.55      271.84      9.44 o 
  -4   4   5      231.74      227.15      6.73 o 
  -3   4   5      427.90      397.77      8.08 o 
  -2   4   5      421.48      405.10      6.98 o 
  -1   4   5     2111.45     2056.25     33.39 o 
   0   4   5      394.82      292.89      5.02 o 
   1   4   5     1381.93     1451.08     23.52 o 
   2   4   5     2915.78     3075.29     59.27 o 
   3   4   5     3322.25     3606.87     54.40 o 
   4   4   5       87.30       94.59      2.26 o 
   5   4   5       73.74       69.32      3.41 o 
   6   4   5       33.35       35.74      2.35 o 
   7   4   5      100.14      104.27      3.96 o 
   8   4   5       17.33       16.14      2.79 o 
  -6   5   5       64.84       77.06      8.64 o 
  -5   5   5      226.49      206.00      8.13 o 
  -4   5   5      648.36      618.12     15.31 o 
  -3   5   5       18.20       16.75      2.54 o 
  -2   5   5      142.64      141.32      5.63 o 
  -1   5   5      608.67      630.92     11.52 o 
   0   5   5      314.30      284.85      5.00 o 
   1   5   5      901.32      923.22     14.08 o 
   2   5   5      107.24      116.17      2.10 o 
   3   5   5      392.10      344.30      5.15 o 
   4   5   5     1084.47     1100.12     15.89 o 
   5   5   5      151.54      145.25      8.21 o 
   6   5   5       16.45       11.45      2.14 o 
   7   5   5      117.16      124.01      5.49 o 
   8   5   5        7.56        7.13      4.14 o 
  -6   6   5        2.45        5.24      4.29 o 
  -5   6   5        0.32       -1.54      3.09 o 
  -4   6   5       56.10       58.84      4.07 o 
  -3   6   5      761.33      787.96     18.80 o 
  -2   6   5     1066.85     1014.41     20.48 o 
  -1   6   5      156.77      155.24      3.12 o 
   0   6   5     2935.57     2854.04     41.77 o 
   1   6   5      327.14      348.95      5.52 o 
   2   6   5       39.16       41.25      1.16 o 
   3   6   5       46.74       46.27      1.92 o 
   4   6   5      252.43      260.06      4.53 o 
   5   6   5      617.70      652.88     16.35 o 
   6   6   5        9.78        9.05      2.37 o 
   7   6   5      129.07      142.59      5.76 o 
   8   6   5       98.39      117.00      7.32 o 
  -5   7   5        5.04        2.64      3.33 o 
  -4   7   5      172.59      165.78      7.18 o 
  -3   7   5       19.80       25.63      2.47 o 
  -2   7   5      151.63      166.22      5.27 o 
  -1   7   5      274.51      258.91      4.80 o 
   0   7   5      166.21      148.53      3.05 o 
   1   7   5     2326.15     2417.58     35.67 o 
   2   7   5     1024.20     1064.94     15.99 o 
   3   7   5      102.35      109.92      2.17 o 
   4   7   5     1056.37     1055.77     17.71 o 
   5   7   5      551.34      526.78     11.56 o 
   6   7   5      494.94      478.22     12.84 o 
   7   7   5       82.87       81.93      6.02 o 
   8   7   5       56.67       73.63      6.10 o 
  -5   8   5      219.38      209.35      9.30 o 
  -4   8   5       54.46       55.39      4.53 o 
  -3   8   5     1556.12     1546.50     42.15 o 
  -2   8   5     2430.91     2486.71     55.96 o 
  -1   8   5      251.10      250.20      6.70 o 
   0   8   5       33.57       29.83      1.38 o 
   1   8   5       19.44       26.27      2.38 o 
   2   8   5     1105.19     1151.76     17.28 o 
   3   8   5     1123.71     1084.28     16.82 o 
   4   8   5      187.81      157.19      4.69 o 
   5   8   5      231.19      227.59      5.98 o 
   6   8   5      273.01      280.99      9.87 o 
   7   8   5       30.03       27.96      4.80 o 
  -5   9   5        3.87        3.15      4.19 o 
  -4   9   5       66.22       71.65      5.51 o 
  -3   9   5      254.51      238.75      9.09 o 
  -2   9   5       62.08       75.99      3.56 o 
  -1   9   5     1768.44     1794.52     44.73 o 
   0   9   5     1781.33     1777.08     55.84 o 
   1   9   5       27.92       35.53      1.59 o 
   2   9   5      860.76      888.31     19.92 o 
   3   9   5      130.80      154.01      3.24 o 
   4   9   5        4.88        5.22      2.16 o 
   5   9   5       31.91       35.68      2.39 o 
   6   9   5      205.29      215.36     16.09 o 
   7   9   5      264.85      272.86     29.63 o 
  -4  10   5      104.68       99.81     11.01 o 
  -3  10   5       34.54       32.75      4.43 o 
  -2  10   5       25.14       27.38      4.23 o 
  -1  10   5       26.35       29.92      2.30 o 
   0  10   5       19.87       20.26      1.74 o 
   1  10   5      132.40      142.83      4.52 o 
   2  10   5        6.70        5.49      1.25 o 
   3  10   5      952.80     1002.74     17.22 o 
   4  10   5      818.37      883.04     19.08 o 
   5  10   5       26.58       25.30      2.54 o 
   6  10   5       23.18       25.33      5.59 o 
   7  10   5       16.76       22.41      6.10 o 
  -3  11   5      443.93      464.45     15.21 o 
  -2  11   5      325.68      314.12     10.88 o 
  -1  11   5      312.77      308.56     17.78 o 
   0  11   5      853.07      893.13     35.34 o 
   1  11   5      271.34      273.53      9.80 o 
   2  11   5       63.69       74.35      2.78 o 
   3  11   5        5.32        3.81      1.54 o 
   4  11   5      265.40      262.74      6.04 o 
   5  11   5      669.97      687.77     18.72 o 
   6  11   5      107.36      107.63      6.48 o 
  -3  12   5        6.86        7.04      4.23 o 
  -2  12   5       73.42       81.49      5.51 o 
  -1  12   5      164.20      156.23     11.01 o 
   0  12   5      111.47      116.47      7.27 o 
   1  12   5      982.56     1042.88     45.56 o 
   2  12   5      151.23      143.37      4.13 o 
   3  12   5      141.29      149.82      3.92 o 
   4  12   5      175.70      179.18      5.68 o 
   5  12   5       67.15       58.84      4.56 o 
   6  12   5       36.24       29.79      3.59 o 
  -2  13   5      186.95      215.89      9.22 o 
  -1  13   5       44.43       51.64      4.90 o 
   0  13   5        1.21        2.98      3.29 o 
   1  13   5       97.54      101.22      7.27 o 
   2  13   5      317.87      331.90      8.09 o 
   3  13   5      328.07      352.70      9.38 o 
   4  13   5       20.58       23.85      2.81 o 
   5  13   5      292.79      302.64     17.67 o 
   0  14   5      297.84      286.28     12.40 o 
   1  14   5        6.62        8.75      2.85 o 
   2  14   5      117.17      113.26      4.99 o 
   3  14   5       38.30       36.19      3.98 o 
   4  14   5      125.14      143.47      5.47 o 
  -1 -11   6        6.78       10.79      3.95 o 
   0 -11   6        2.23        2.60      3.32 o 
  -3 -10   6      278.94      287.59      8.31 o 
  -2 -10   6      148.04      135.68      5.18 o 
  -1 -10   6       16.36       13.78      9.14 o 
   0 -10   6      512.56      509.88     27.26 o 
   1 -10   6      102.46       99.64      4.92 o 
   2 -10   6       55.60       64.52      6.60 o 
  -4  -9   6      108.09      102.38      5.14 o 
  -3  -9   6      242.36      238.81     10.41 o 
  -2  -9   6        9.92        7.65      2.42 o 
  -1  -9   6        0.94        1.95      2.31 o 
   0  -9   6       30.77       32.29      4.04 o 
   1  -9   6      262.75      280.81      8.77 o 
   2  -9   6      246.45      259.07      9.68 o 
   3  -9   6        1.90        5.11      3.05 o 
  -5  -8   6       38.72       31.90      3.43 o 
  -4  -8   6      172.92      165.08      6.31 o 
  -3  -8   6      115.13      113.55      4.25 o 
  -2  -8   6      650.61      648.03     14.38 o 
  -1  -8   6      332.03      326.32      8.23 o 
   0  -8   6        4.09        4.14      2.32 o 
   1  -8   6       12.55       12.93      2.77 o 
   2  -8   6       86.12      100.73      4.43 o 
   3  -8   6      154.91      167.86      5.93 o 
   4  -8   6       28.59       37.16      5.81 o 
  -5  -7   6       33.22       30.10      3.29 o 
  -4  -7   6       20.65       19.24      2.86 o 
  -3  -7   6      146.94      137.91      4.50 o 
  -2  -7   6       29.44       30.24      2.39 o 
  -1  -7   6     1105.21     1124.37     20.93 o 
   0  -7   6      710.82      725.53     15.17 o 
   1  -7   6       24.52       27.32      2.16 o 
   2  -7   6       14.58       23.74      2.47 o 
   3  -7   6       21.10       21.34      2.74 o 
   4  -7   6       10.13        8.07      2.38 o 
   5  -7   6        0.57       -4.19      4.19 o 
  -6  -6   6       43.93       51.16      8.47 o 
  -5  -6   6      160.17      156.50      8.55 o 
  -4  -6   6      594.81      582.58     15.14 o 
  -3  -6   6        2.66       11.10      2.28 o 
  -2  -6   6      117.74      113.31      4.42 o 
  -1  -6   6      392.95      374.77      7.14 o 
   0  -6   6      394.93      395.19      7.48 o 
   1  -6   6      300.09      325.66      6.13 o 
   2  -6   6        5.77        9.44      1.77 o 
   3  -6   6      252.06      251.92      7.04 o 
   4  -6   6      326.19      321.47      8.63 o 
   5  -6   6       32.10       30.09      4.43 o 
  -6  -5   6       20.81       18.01      4.29 o 
  -5  -5   6       59.62       50.23      6.10 o 
  -4  -5   6       19.20       22.18      3.95 o 
  -3  -5   6      684.77      684.61     15.02 o 
  -2  -5   6      420.88      396.28      8.15 o 
  -1  -5   6       93.82       97.07      2.75 o 
   0  -5   6     1873.68     1886.49     28.56 o 
   1  -5   6       89.97       88.62      2.32 o 
   2  -5   6       24.80       21.72      1.77 o 
   3  -5   6        0.98        2.40      1.61 o 
   4  -5   6       17.11       23.43      2.74 o 
   5  -5   6      294.22      294.77     10.54 o 
   6  -5   6        4.51        2.37      3.71 o 
  -6  -4   6      299.11      320.59     21.34 o 
  -5  -4   6        0.96       -0.68      3.11 o 
  -4  -4   6      390.62      379.20     10.28 o 
  -3  -4   6       96.93      108.05      3.77 o 
  -2  -4   6      382.12      381.43      7.79 o 
  -1  -4   6     1536.79     1509.27     25.09 o 
   0  -4   6       13.88        9.05      0.89 o 
   1  -4   6     2210.52     2206.74     33.25 o 
   2  -4   6      433.11      438.20      7.74 o 
   3  -4   6      110.73      109.43      5.23 o 
   4  -4   6      214.94      186.79      6.99 o 
   5  -4   6        6.42       13.63      3.23 o 
   6  -4   6       91.84       94.37      5.75 o 
  -6  -3   6       10.05        8.81      3.83 o 
  -5  -3   6      293.26      300.52     11.09 o 
  -4  -3   6      250.22      253.79      6.66 o 
  -3  -3   6      474.04      496.10     11.10 o 
  -2  -3   6     1229.24     1209.12     24.65 o 
  -1  -3   6       85.69       72.04      1.82 o 
   0  -3   6      105.49      121.33      2.38 o 
   1  -3   6        3.71        4.03      0.79 o 
   2  -3   6     1029.29     1124.16     18.44 o 
   3  -3   6     1737.17     1704.19     30.27 o 
   4  -3   6      164.01      157.79      5.11 o 
   5  -3   6      226.56      221.91      6.81 o 
   6  -3   6      224.46      221.29      8.50 o 
   7  -3   6       32.77       45.72      6.77 o 
  -6  -2   6       58.08       47.35      9.14 o 
  -5  -2   6      142.59      158.51      7.52 o 
  -4  -2   6      204.97      196.92      9.53 o 
  -3  -2   6      357.15      350.19      8.46 o 
  -2  -2   6      247.54      258.30      6.25 o 
  -1  -2   6     3963.30     4012.23     59.77 o 
   0  -2   6     1707.50     1772.38     24.68 o 
   1  -2   6      358.41      377.48      5.39 o 
   2  -2   6     1964.93     2011.55     31.75 o 
   3  -2   6      139.03      140.10      3.68 o 
   4  -2   6      422.39      403.57     10.05 o 
   5  -2   6        8.27        4.72      1.87 o 
   6  -2   6        3.29        3.89      2.63 o 
   7  -2   6       69.73       70.10      7.11 o 
  -6  -1   6       25.09       30.04      3.57 o 
  -5  -1   6      318.04      310.75      9.01 o 
  -4  -1   6      280.95      303.43      8.41 o 
  -3  -1   6       44.61       45.18      3.78 o 
  -2  -1   6       88.07      101.63      2.29 o 
  -1  -1   6      700.36      726.33     11.21 o 
   0  -1   6      836.87      855.88     12.36 o 
   1  -1   6     2292.31     2304.38     30.40 o 
   2  -1   6      325.76      349.74      5.33 o 
   3  -1   6     1138.52     1026.42     17.52 o 
   4  -1   6      872.18      842.71     17.11 o 
   5  -1   6       62.49       59.59      3.86 o 
   6  -1   6       49.79       51.61      3.71 o 
   7  -1   6       10.70       10.33      3.11 o 
  -6   0   6        1.73        0.59      3.33 o 
  -5   0   6       19.29       23.77      3.47 o 
  -4   0   6       63.00       59.35      3.17 o 
  -3   0   6     1079.87     1027.25     25.17 o 
  -2   0   6      744.27      761.44     13.72 o 
  -1   0   6     1345.96     1386.69     22.58 o 
   0   0   6     3334.24     3478.56     48.81 o 
   1   0   6      680.44      700.08      9.47 o 
   2   0   6      897.04      928.98     13.56 o 
   3   0   6       38.86       49.51      1.99 o 
   4   0   6      538.33      524.54     11.91 o 
   5   0   6      947.29      930.95     16.90 o 
   6   0   6       23.57       23.75      4.06 o 
   7   0   6       35.07       37.92      3.95 o 
  -6   1   6      139.61      150.03      7.47 o 
  -5   1   6       13.30       14.99      3.09 o 
  -4   1   6       19.98       22.80      1.97 o 
  -3   1   6       49.31       50.54      2.34 o 
  -2   1   6     1598.08     1583.37     30.76 o 
  -1   1   6     2437.79     2619.10     42.29 o 
   0   1   6       82.19       75.42      1.89 o 
   1   1   6     4464.69     4470.79     62.63 o 
   2   1   6     1216.10     1169.22     17.46 o 
   3   1   6      207.40      200.76      3.86 o 
   4   1   6      163.89      168.51      3.12 o 
   5   1   6       15.52       15.93      1.26 o 
   6   1   6       31.23       32.37      2.84 o 
   7   1   6        0.57        0.85      2.87 o 
   8   1   6        6.88        3.05      4.06 o 
  -6   2   6       91.99       92.80      7.79 o 
  -5   2   6      271.65      267.42     14.90 o 
  -4   2   6      235.67      209.44      6.07 o 
  -3   2   6     2207.99     2086.52     46.67 o 
  -2   2   6     1060.96     1041.37     18.36 o 
  -1   2   6       13.67       11.82      1.22 o 
   0   2   6      102.36      108.84      2.10 o 
   1   2   6      260.71      278.75      4.49 o 
   2   2   6     2573.12     2591.93     44.20 o 
   3   2   6      680.79      661.88     11.06 o 
   4   2   6        9.37       13.84      0.87 o 
   5   2   6      869.76      872.68     15.75 o 
   6   2   6      464.38      465.74     11.69 o 
   7   2   6        1.03        0.68      2.51 o 
   8   2   6        6.65        1.69      3.09 o 
  -6   3   6      209.15      207.61     12.87 o 
  -5   3   6       43.82       44.54      4.06 o 
  -4   3   6      329.46      300.53      8.05 o 
  -3   3   6      927.68      853.10     19.75 o 
  -2   3   6      328.83      344.12      6.52 o 
  -1   3   6     5114.71     5138.37     89.80 o 
   0   3   6     1501.71     1663.47     29.26 o 
   1   3   6      463.41      463.74      7.71 o 
   2   3   6     1150.80     1218.61     27.86 o 
   3   3   6      309.11      351.52      7.59 o 
   4   3   6      266.90      261.65      4.35 o 
   5   3   6      100.87      100.86      3.76 o 
   6   3   6      429.77      425.89     10.84 o 
   7   3   6      370.32      380.85     16.00 o 
   8   3   6        1.05        0.82      3.23 o 
  -6   4   6       40.72       53.85      6.77 o 
  -5   4   6      287.21      273.72      9.68 o 
  -4   4   6      314.98      314.36     13.19 o 
  -3   4   6      123.68      122.54      4.06 o 
  -2   4   6        0.23        0.05      1.05 o 
  -1   4   6       13.80       11.35      0.79 o 
   0   4   6      914.72      871.72     14.31 o 
   1   4   6     4072.87     4066.16     78.40 o 
   2   4   6      186.19      220.02      5.70 o 
   3   4   6     4063.91     4226.48     99.11 o 
   4   4   6      397.00      370.76      6.62 o 
   5   4   6       69.16       74.45      4.05 o 
   6   4   6       26.94       18.44      3.23 o 
   7   4   6        3.62        2.82      2.38 o 
   8   4   6      121.35      124.29      9.14 o 
  -6   5   6        0.85        1.35      3.66 o 
  -5   5   6       58.55       57.58      5.59 o 
  -4   5   6       93.23       93.56      4.67 o 
  -3   5   6      523.00      500.40     12.66 o 
  -2   5   6       20.17       14.50      3.60 o 
  -1   5   6     1429.68     1379.23     24.46 o 
   0   5   6     1840.27     1829.19     29.69 o 
   1   5   6     2901.92     3163.01     50.90 o 
   2   5   6     1771.39     1936.58     37.45 o 
   3   5   6       87.61       91.99      1.81 o 
   4   5   6     1599.40     1616.37     29.60 o 
   5   5   6     1724.88     1812.28     42.50 o 
   6   5   6       14.36       15.42      2.30 o 
   7   5   6      230.65      260.09     14.13 o 
   8   5   6       97.51       96.40      5.94 o 
  -6   6   6      146.63      165.78      8.26 o 
  -5   6   6        5.56        8.23      8.13 o 
  -4   6   6       54.49       43.71      3.83 o 
  -3   6   6      113.80      122.27      5.27 o 
  -2   6   6      505.51      454.78      9.83 o 
  -1   6   6      804.79      746.74     13.61 o 
   0   6   6      467.87      469.89      8.90 o 
   1   6   6     2461.31     2399.14     36.17 o 
   2   6   6      511.52      485.90      7.50 o 
   3   6   6       33.61       44.99      1.16 o 
   4   6   6       19.93       19.89      1.39 o 
   5   6   6        9.16        9.19      2.04 o 
   6   6   6        9.46       10.04      2.52 o 
   7   6   6       28.53       31.45      3.12 o 
   8   6   6        5.83        6.39      7.79 o 
  -5   7   6      205.53      231.27     11.01 o 
  -4   7   6        6.33        9.64      5.59 o 
  -3   7   6      322.55      315.97      8.74 o 
  -2   7   6      559.54      546.73     13.37 o 
  -1   7   6       42.37       45.16      1.65 o 
   0   7   6        1.82        1.53      0.83 o 
   1   7   6      566.71      586.67      9.03 o 
   2   7   6     1685.11     1820.73     26.95 o 
   3   7   6     1501.51     1566.02     29.75 o 
   4   7   6       39.39       43.19      2.25 o 
   5   7   6     1238.33     1205.38     22.45 o 
   6   7   6      147.19      136.21      7.17 o 
   7   7   6       32.89       41.08      4.93 o 
   8   7   6        9.10        7.16      4.06 o 
  -5   8   6       24.56       28.37     10.84 o 
  -4   8   6       72.27       77.25      5.38 o 
  -3   8   6        1.23        6.46      3.09 o 
  -2   8   6      444.06      446.80     11.35 o 
  -1   8   6     1258.06     1241.85     24.99 o 
   0   8   6      719.83      709.78     12.84 o 
   1   8   6        2.01        3.24      0.86 o 
   2   8   6      567.06      559.60     11.34 o 
   3   8   6      731.10      755.99     14.88 o 
   4   8   6     1084.69     1095.17     22.99 o 
   5   8   6       16.05       13.67      1.80 o 
   6   8   6      708.45      733.98     18.70 o 
   7   8   6      476.05      517.88     18.50 o 
  -4   9   6      199.99      202.47     13.55 o 
  -3   9   6      152.63      155.45     13.21 o 
  -2   9   6       56.82       52.29      3.18 o 
  -1   9   6       76.30       78.50      3.74 o 
   0   9   6     2407.28     2393.36     54.35 o 
   1   9   6     1019.75     1011.51     18.74 o 
   2   9   6      253.67      267.35      6.69 o 
   3   9   6      872.38      908.78     19.10 o 
   4   9   6      136.80      163.04      4.84 o 
   5   9   6        3.28        1.44      1.92 o 
   6   9   6       20.99       21.42      2.80 o 
   7   9   6       91.14       76.32      7.45 o 
  -4  10   6      111.15      114.62      6.80 o 
  -3  10   6      147.80      171.52      8.00 o 
  -2  10   6        4.21        6.43      3.11 o 
  -1  10   6      222.40      235.43      9.39 o 
   0  10   6       41.56       44.53      2.63 o 
   1  10   6      141.63      149.29      4.37 o 
   2  10   6      317.30      328.29      7.67 o 
   3  10   6        1.75        1.71      1.74 o 
   4  10   6     1174.61     1167.86     24.67 o 
   5  10   6      610.19      577.29     13.09 o 
   6  10   6       27.11       19.63      4.88 o 
   7  10   6       10.77        6.19      5.01 o 
  -3  11   6        6.62        7.79      4.07 o 
  -2  11   6       47.18       54.94      4.55 o 
  -1  11   6       70.30       72.32      4.53 o 
   0  11   6      415.31      436.71     15.64 o 
   1  11   6      923.06      926.71     33.82 o 
   2  11   6      289.96      301.73      7.96 o 
   3  11   6       10.90        6.07      1.97 o 
   4  11   6       66.12       55.04      2.50 o 
   5  11   6       52.77       53.12      3.08 o 
   6  11   6       69.27       70.98      4.33 o 
  -2  12   6      143.54      168.04     10.16 o 
  -1  12   6       24.93       24.27      3.66 o 
   0  12   6       41.93       43.81      3.24 o 
   1  12   6      154.35      151.88      4.81 o 
   2  12   6      878.49      886.81     23.25 o 
   3  12   6      848.18      815.05     17.61 o 
   4  12   6       34.13       37.76      2.45 o 
   5  12   6      314.54      314.69     10.39 o 
   6  12   6       30.73       30.94      3.63 o 
  -2  13   6       47.28       47.43      4.90 o 
  -1  13   6      444.56      465.75     14.95 o 
   0  13   6       52.72       56.81      8.92 o 
   1  13   6       64.03       65.72      3.35 o 
   2  13   6      163.74      165.50      6.33 o 
   3  13   6      360.81      348.78      8.84 o 
   4  13   6      492.98      519.50     15.81 o 
   5  13   6        4.02        4.00      3.58 o 
   0  14   6      218.48      222.58     11.88 o 
   1  14   6      200.58      198.60      6.81 o 
   2  14   6        0.64       -2.23      2.88 o 
   3  14   6      297.01      295.08     12.81 o 
   4  14   6      142.33      144.70      6.37 o 
  -2 -10   7       75.72       71.18      4.55 o 
  -1 -10   7       37.23       35.84      5.97 o 
   0 -10   7       30.68       31.08      6.37 o 
   1 -10   7      148.93      169.56      8.13 o 
  -3  -9   7       62.94       61.35      3.55 o 
  -2  -9   7       20.86       19.62      2.81 o 
  -1  -9   7       65.97       62.64      3.55 o 
   0  -9   7       68.27       73.01      8.49 o 
   1  -9   7        0.82        1.14      2.99 o 
   2  -9   7      209.34      213.68      9.14 o 
   3  -9   7      317.89      344.52     13.38 o 
  -4  -8   7       23.95       23.80      3.39 o 
  -3  -8   7       15.22       18.02      2.58 o 
  -2  -8   7      183.04      172.55      5.43 o 
  -1  -8   7     1402.61     1398.67     29.22 o 
   0  -8   7      192.06      195.98      8.91 o 
   1  -8   7      127.58      133.65      5.88 o 
   2  -8   7       68.87       61.46      4.67 o 
   3  -8   7       11.09       16.74      3.24 o 
   4  -8   7       28.18       24.94      3.24 o 
  -5  -7   7      204.76      207.79     16.00 o 
  -4  -7   7      246.38      250.40      8.26 o 
  -3  -7   7       21.15       18.84      2.86 o 
  -2  -7   7       30.78       26.25      2.46 o 
  -1  -7   7        3.42        5.40      2.09 o 
   0  -7   7      209.05      206.70      5.28 o 
   1  -7   7      281.48      283.94      8.31 o 
   2  -7   7        0.68       -1.55      2.28 o 
   3  -7   7      297.89      306.95      8.60 o 
   4  -7   7      113.76      119.51      4.83 o 
   5  -7   7        0.24       -3.05      6.10 o 
  -5  -6   7       40.48       44.14      3.68 o 
  -4  -6   7       49.01       46.89      3.56 o 
  -3  -6   7      217.30      200.28      6.77 o 
  -2  -6   7       45.75       45.12      2.56 o 
  -1  -6   7       57.24       61.04      2.31 o 
   0  -6   7       91.20       92.50      4.14 o 
   1  -6   7      208.33      220.56      4.65 o 
   2  -6   7      183.83      193.70      5.27 o 
   3  -6   7       20.07       23.59      3.49 o 
   4  -6   7      106.80      109.30      4.49 o 
   5  -6   7      344.06      351.44     12.45 o 
  -5  -5   7        2.58       -0.55      4.06 o 
  -4  -5   7      117.83      103.95      4.67 o 
  -3  -5   7      500.16      463.94     12.42 o 
  -2  -5   7      455.18      440.85      9.04 o 
  -1  -5   7      363.95      367.84      6.98 o 
   0  -5   7       18.88       19.09      1.46 o 
   1  -5   7      600.80      604.21     10.47 o 
   2  -5   7      322.90      309.61      7.20 o 
   3  -5   7       32.95       36.64      4.32 o 
   4  -5   7        3.01        1.38      1.83 o 
   5  -5   7        9.85        5.42      3.59 o 
   6  -5   7       17.85       12.88      5.93 o 
  -6  -4   7      183.68      213.03      9.88 o 
  -5  -4   7      218.75      235.58      9.68 o 
  -4  -4   7        0.77        1.14      2.19 o 
  -3  -4   7      274.08      247.93      6.54 o 
  -2  -4   7      530.66      514.24     10.23 o 
  -1  -4   7      209.66      216.13      4.55 o 
   0  -4   7      213.69      225.03      3.80 o 
   1  -4   7      143.94      156.88      3.21 o 
   2  -4   7      413.89      414.34      8.06 o 
   3  -4   7       65.46       65.12      2.60 o 
   4  -4   7      211.46      197.03      7.87 o 
   5  -4   7      336.82      303.65     10.54 o 
   6  -4   7       41.22       41.66      6.10 o 
  -6  -3   7      183.28      208.01      9.92 o 
  -5  -3   7       44.18       43.40      4.43 o 
  -4  -3   7      352.70      324.18     13.47 o 
  -3  -3   7      259.99      237.34      6.21 o 
  -2  -3   7      676.34      655.39     14.26 o 
  -1  -3   7     1545.03     1506.38     25.09 o 
   0  -3   7       36.49       36.67      1.15 o 
   1  -3   7        9.69        9.38      1.08 o 
   2  -3   7      708.86      697.91     11.76 o 
   3  -3   7     1651.87     1553.73     31.07 o 
   4  -3   7     1137.60     1091.42     25.36 o 
   5  -3   7       64.65       58.62      4.54 o 
   6  -3   7       76.82       76.20      7.45 o 
  -6  -2   7       31.26       36.35      4.90 o 
  -5  -2   7      558.81      578.82     24.89 o 
  -4  -2   7      515.18      519.49     16.48 o 
  -3  -2   7      267.63      262.42      6.68 o 
  -2  -2   7        2.95        0.52      1.48 o 
  -1  -2   7      334.49      347.98      5.77 o 
   0  -2   7     2286.56     2323.57     34.83 o 
   1  -2   7     1224.13     1201.36     16.97 o 
   2  -2   7        0.83        0.64      0.74 o 
   3  -2   7      359.49      310.23      6.12 o 
   4  -2   7      173.39      168.93      5.20 o 
   5  -2   7      112.43      106.85      4.35 o 
   6  -2   7       42.00       32.85      5.42 o 
   7  -2   7        1.66       -0.85      3.22 o 
  -6  -1   7       85.44       93.66      6.58 o 
  -5  -1   7      176.98      201.36      8.61 o 
  -4  -1   7      122.73      114.60      6.10 o 
  -3  -1   7      566.88      606.06     13.38 o 
  -2  -1   7      367.77      394.17      8.95 o 
  -1  -1   7       72.31       64.76      1.79 o 
   0  -1   7      276.87      255.10      4.36 o 
   1  -1   7      127.83       94.21      1.78 o 
   2  -1   7       18.73       18.10      0.84 o 
   3  -1   7       78.10       75.96      2.14 o 
   4  -1   7      886.87      857.60     15.54 o 
   5  -1   7      723.41      710.89     14.64 o 
   6  -1   7       49.75       46.50      4.07 o 
   7  -1   7      160.78      164.57      7.54 o 
  -6   0   7       72.73       67.03      5.35 o 
  -5   0   7      192.02      183.91     11.85 o 
  -4   0   7      224.25      225.31      9.48 o 
  -3   0   7      267.90      269.66      7.70 o 
  -2   0   7       90.61       75.80      2.23 o 
  -1   0   7      277.92      264.71      4.87 o 
   0   0   7      567.43      596.14      8.79 o 
   1   0   7     2181.53     2121.24     29.96 o 
   2   0   7      169.50      168.27      3.55 o 
   3   0   7       47.01       48.12      1.42 o 
   4   0   7       26.42       29.85      1.41 o 
   5   0   7       58.14       54.91      1.86 o 
   6   0   7      105.00       94.79      5.03 o 
   7   0   7       27.05       21.72      3.83 o 
  -6   1   7        5.26        9.75      3.57 o 
  -5   1   7      617.31      612.84     19.19 o 
  -4   1   7       14.41       12.57      6.43 o 
  -3   1   7     2244.61     2226.79     72.72 o 
  -2   1   7     2498.22     2459.98     48.48 o 
  -1   1   7       14.86       20.90      1.15 o 
   0   1   7       35.47       29.63      1.11 o 
   1   1   7      810.09      855.72     12.33 o 
   2   1   7     1606.53     1618.39     21.40 o 
   3   1   7      604.58      579.82      8.65 o 
   4   1   7      133.98      131.27      2.86 o 
   5   1   7      382.75      347.89     15.50 o 
   6   1   7      161.76      168.66      6.69 o 
   7   1   7        2.88        2.06      3.22 o 
  -6   2   7       89.69       90.43      8.13 o 
  -5   2   7       41.09       39.62      4.05 o 
  -4   2   7      609.46      595.08     33.36 o 
  -3   2   7      148.74      157.39      6.53 o 
  -2   2   7      265.48      231.93      7.73 o 
  -1   2   7     2514.09     2476.86     47.88 o 
   0   2   7     1502.37     1652.63     24.57 o 
   1   2   7       24.24       41.55      1.18 o 
   2   2   7     1036.65     1059.37     15.09 o 
   3   2   7      704.42      692.24      9.36 o 
   4   2   7      870.38      878.86     18.33 o 
   5   2   7        9.99        9.82      1.76 o 
   6   2   7      497.89      496.21     13.19 o 
   7   2   7      727.17      683.61     20.12 o 
   8   2   7       13.32       11.33      3.71 o 
  -6   3   7        0.49       -5.08      5.08 o 
  -5   3   7      426.48      402.00     18.63 o 
  -4   3   7      533.71      511.06     12.71 o 
  -3   3   7      999.58      945.22     21.87 o 
  -2   3   7       50.97       43.98      2.49 o 
  -1   3   7      350.06      340.40      7.17 o 
   0   3   7     2014.91     1975.31     34.77 o 
   1   3   7      299.92      304.44      5.82 o 
   2   3   7        1.83        2.09      0.72 o 
   3   3   7     3053.57     3157.44     55.91 o 
   4   3   7     1604.55     1696.90     33.53 o 
   5   3   7      127.90      134.89      4.62 o 
   6   3   7       35.09       29.79      3.27 o 
   7   3   7        7.07        8.02      2.60 o 
   8   3   7       62.94       62.23      6.94 o 
  -6   4   7       13.11       20.66      6.43 o 
  -5   4   7       81.13       84.27      4.87 o 
  -4   4   7      223.48      210.29      8.31 o 
  -3   4   7      439.51      422.33     13.17 o 
  -2   4   7       24.66       27.52      1.88 o 
  -1   4   7     1295.39     1335.93     26.15 o 
   0   4   7      101.43       95.00      2.31 o 
   1   4   7       54.68       72.33      1.80 o 
   2   4   7       22.08       17.89      2.86 o 
   3   4   7       64.73       83.16      2.24 o 
   4   4   7      819.29      809.66     16.85 o 
   5   4   7      263.87      265.57      9.06 o 
   6   4   7       64.36       65.41      5.93 o 
   7   4   7        5.53        4.06      3.11 o 
   8   4   7        5.96        3.39      4.40 o 
  -6   5   7       10.85       19.98      6.10 o 
  -5   5   7       96.52       92.90      7.62 o 
  -4   5   7       42.62       39.73      4.91 o 
  -3   5   7      185.74      188.65     12.93 o 
  -2   5   7      697.05      700.52     14.49 o 
  -1   5   7     1119.62     1086.28     19.42 o 
   0   5   7     1385.80     1427.15     23.29 o 
   1   5   7     1656.95     1503.35     34.21 o 
   2   5   7      101.55       92.21      3.09 o 
   3   5   7       18.21       13.89      1.44 o 
   4   5   7       24.30       26.45      3.43 o 
   5   5   7      416.63      432.02     13.55 o 
   6   5   7       56.61       58.67      5.25 o 
   7   5   7       27.08       30.36      3.90 o 
   8   5   7      142.72      172.57      8.10 o 
  -5   6   7      612.65      619.01     18.79 o 
  -4   6   7       48.28       42.71      5.42 o 
  -3   6   7      578.64      547.55     13.69 o 
  -2   6   7      544.69      526.21     11.21 o 
  -1   6   7      319.42      339.08      6.66 o 
   0   6   7      120.77       98.13      2.25 o 
   1   6   7     1839.67     1820.61     29.53 o 
   2   6   7     2029.33     1990.35     30.01 o 
   3   6   7     1289.50     1327.72     35.29 o 
   4   6   7       74.39       78.32      3.69 o 
   5   6   7      735.71      744.40     20.24 o 
   6   6   7      600.67      607.73     18.76 o 
   7   6   7       76.25       73.16      4.95 o 
   8   6   7       16.12       11.65      3.88 o 
  -5   7   7        3.35        4.15      3.47 o 
  -4   7   7      616.08      593.26     17.96 o 
  -3   7   7       39.31       40.34      3.59 o 
  -2   7   7     1082.46     1002.38     27.50 o 
  -1   7   7     3287.63     3226.16     56.47 o 
   0   7   7      236.35      235.12      4.65 o 
   1   7   7      156.60      153.23      2.84 o 
   2   7   7      706.64      722.80     13.53 o 
   3   7   7      484.89      529.19     11.41 o 
   4   7   7      911.28      880.22     34.25 o 
   5   7   7       74.32       67.91      4.19 o 
   6   7   7      298.05      310.35     11.07 o 
   7   7   7      408.99      441.83     19.98 o 
   8   7   7        2.11        7.79      7.11 o 
  -5   8   7      110.60      108.87      6.69 o 
  -4   8   7       35.58       39.71      4.53 o 
  -3   8   7       58.32       54.86      4.43 o 
  -2   8   7       36.58       31.34      2.57 o 
  -1   8   7       17.43       14.86      1.47 o 
   0   8   7     1951.16     1863.86     32.20 o 
   1   8   7     2184.94     2157.14     31.92 o 
   2   8   7        2.57        2.35      0.89 o 
   3   8   7     1098.17     1115.47     31.24 o 
   4   8   7        9.24        8.67      2.83 o 
   5   8   7       26.77       29.06      2.68 o 
   6   8   7       48.26       40.79      3.14 o 
   7   8   7       80.45       86.49      5.49 o 
  -4   9   7      257.68      276.49     10.53 o 
  -3   9   7      284.59      290.47     10.40 o 
  -2   9   7        1.98        1.12      2.24 o 
  -1   9   7      740.15      780.97     18.55 o 
   0   9   7       31.36       32.44      2.15 o 
   1   9   7       39.19       35.43      1.54 o 
   2   9   7        2.16        3.21      1.23 o 
   3   9   7      109.67      114.28      3.76 o 
   4   9   7     1045.66     1122.19     27.13 o 
   5   9   7      306.86      313.06     11.94 o 
   6   9   7       39.20       38.07      4.10 o 
   7   9   7       28.80       26.59      5.01 o 
  -4  10   7        4.29       11.08      5.42 o 
  -3  10   7      130.59      145.98      8.97 o 
  -2  10   7      955.37      996.73     28.14 o 
  -1  10   7      308.72      319.50      8.74 o 
   0  10   7      833.44      851.97     26.16 o 
   1  10   7      691.65      677.12     22.41 o 
   2  10   7      385.38      341.29      8.22 o 
   3  10   7       20.00       17.75      1.97 o 
   4  10   7      205.89      189.10      6.88 o 
   5  10   7      349.96      345.25     11.77 o 
   6  10   7      204.22      206.81      5.90 o 
   7  10   7       57.74       56.21      5.86 o 
  -3  11   7       99.06      106.69     11.18 o 
  -2  11   7      252.46      258.70     11.01 o 
  -1  11   7      184.44      187.90      7.52 o 
   0  11   7       82.76       75.56      4.99 o 
   1  11   7      382.38      399.61     10.32 o 
   2  11   7     1035.59      985.97     20.80 o 
   3  11   7      523.14      524.04     11.91 o 
   4  11   7      150.80      153.83      4.80 o 
   5  11   7      318.35      316.83      9.42 o 
   6  11   7       99.25       96.21      5.43 o 
  -2  12   7      205.22      242.93      9.81 o 
  -1  12   7      520.45      582.15     17.60 o 
   0  12   7       17.12       16.99      2.80 o 
   1  12   7       62.06       61.09      6.98 o 
   2  12   7      190.47      180.86      6.40 o 
   3  12   7      185.96      195.29      5.83 o 
   4  12   7      634.64      644.31     14.29 o 
   5  12   7       10.87       11.49      2.95 o 
   6  12   7      349.42      358.60     19.64 o 
  -1  13   7       14.32       17.22     12.36 o 
   0  13   7      770.73      825.38     51.10 o 
   1  13   7      197.11      204.33     11.92 o 
   2  13   7       76.76       64.73      3.37 o 
   3  13   7      105.70       96.36      4.09 o 
   4  13   7        5.76        3.97      2.33 o 
   5  13   7      141.56      174.61      9.50 o 
   0  14   7       14.67       12.95      3.23 o 
   1  14   7      257.82      250.48     20.83 o 
   2  14   7       81.91       82.21      9.08 o 
   3  14   7      178.90      173.63     10.27 o 
   4  14   7      392.49      387.14     13.00 o 
  -2  -9   8       83.90       91.65      5.05 o 
  -1  -9   8      422.10      417.44     12.09 o 
   0  -9   8      122.97      123.43      5.47 o 
   1  -9   8       11.93        9.87      3.68 o 
   2  -9   8       87.30       88.38      5.86 o 
  -3  -8   8        9.56       12.45      3.25 o 
  -2  -8   8        0.44        2.26      2.35 o 
  -1  -8   8       27.63       25.75      2.83 o 
   0  -8   8      622.07      652.06     26.77 o 
   1  -8   8      250.26      258.76      8.18 o 
   2  -8   8       14.71       18.36      5.08 o 
   3  -8   8      101.52      109.59      5.97 o 
  -4  -7   8      128.83      115.98      5.33 o 
  -3  -7   8      497.50      514.86     14.63 o 
  -2  -7   8       17.18       16.99      2.44 o 
  -1  -7   8      100.56      100.89      4.06 o 
   0  -7   8       13.15       15.40      2.30 o 
   1  -7   8       48.83       48.08      3.51 o 
   2  -7   8       52.69       49.31      4.31 o 
   3  -7   8       29.86       26.00      3.06 o 
   4  -7   8       95.46       91.62      4.43 o 
  -5  -6   8      148.45      146.31      6.20 o 
  -4  -6   8       14.28        9.30      2.98 o 
  -3  -6   8       71.23       70.62      4.04 o 
  -2  -6   8      208.34      211.77      5.96 o 
  -1  -6   8      102.47      100.91      6.35 o 
   0  -6   8      324.27      336.87      7.41 o 
   1  -6   8      556.69      586.38     12.76 o 
   2  -6   8       16.77       17.48      2.53 o 
   3  -6   8       59.24       64.23      8.83 o 
   4  -6   8        6.84        4.55      2.46 o 
   5  -6   8        6.08        4.92      8.47 o 
  -5  -5   8      271.93      273.22     16.93 o 
  -4  -5   8        9.07        7.79      2.77 o 
  -3  -5   8      391.91      383.01     10.74 o 
  -2  -5   8      370.42      351.94      8.40 o 
  -1  -5   8      130.32      133.12      3.91 o 
   0  -5   8      384.20      381.74      7.34 o 
   1  -5   8       30.71       34.01      1.60 o 
   2  -5   8      306.85      333.93      7.76 o 
   3  -5   8      104.77      108.75      3.88 o 
   4  -5   8      202.89      191.86      8.26 o 
   5  -5   8      173.80      171.06      8.97 o 
  -5  -4   8       19.93       25.49      4.55 o 
  -4  -4   8      365.02      374.86     10.66 o 
  -3  -4   8      237.38      231.20      7.35 o 
  -2  -4   8      238.18      244.28      5.64 o 
  -1  -4   8     1928.21     1906.17     31.73 o 
   0  -4   8       53.66       47.48      1.91 o 
   1  -4   8      153.28      151.71      3.13 o 
   2  -4   8       29.72       28.00      2.36 o 
   3  -4   8       43.44       46.58      2.43 o 
   4  -4   8      476.51      451.73      9.98 o 
   5  -4   8        6.90        5.08      4.74 o 
   6  -4   8      128.50      114.81      8.81 o 
  -5  -3   8      142.06      133.06      7.30 o 
  -4  -3   8       24.77       25.45      2.94 o 
  -3  -3   8       31.62       29.71      2.72 o 
  -2  -3   8       69.68       56.64      2.78 o 
  -1  -3   8       78.42       87.10      2.62 o 
   0  -3   8     2843.87     2786.92     41.86 o 
   1  -3   8      533.00      531.45      7.98 o 
   2  -3   8      289.76      287.68      5.35 o 
   3  -3   8     1543.97     1425.35     36.76 o 
   4  -3   8       55.68       53.96      2.59 o 
   5  -3   8       16.17       15.49      4.74 o 
   6  -3   8        5.70        3.64      3.23 o 
  -6  -2   8       74.86       86.49      6.77 o 
  -5  -2   8       44.09       52.81      5.14 o 
  -4  -2   8      593.55      598.21     18.98 o 
  -3  -2   8      117.38      133.56      4.40 o 
  -2  -2   8       34.40       31.84      2.11 o 
  -1  -2   8      249.87      256.49      5.10 o 
   0  -2   8      110.72      111.73      2.49 o 
   1  -2   8      298.68      298.12      4.72 o 
   2  -2   8      228.98      226.46      4.04 o 
   3  -2   8      179.38      163.39      3.47 o 
   4  -2   8      194.02      180.73      4.77 o 
   5  -2   8       43.96       44.15      3.59 o 
   6  -2   8        0.13        1.90      3.39 o 
   7  -2   8       26.40       33.36      4.55 o 
  -6  -1   8        2.03        4.71      4.29 o 
  -5  -1   8        3.47        6.62      3.66 o 
  -4  -1   8        3.43        1.14      3.23 o 
  -3  -1   8      480.12      480.98     11.11 o 
  -2  -1   8      833.85      827.83     17.68 o 
  -1  -1   8      566.07      555.75      9.59 o 
   0  -1   8     1496.40     1474.44     22.37 o 
   1  -1   8     1624.27     1590.29     22.27 o 
   2  -1   8      492.24      515.53      8.13 o 
   3  -1   8        0.82       -0.19      0.91 o 
   4  -1   8        7.39        8.60      1.34 o 
   5  -1   8       98.43      101.55      5.38 o 
   6  -1   8       99.14      103.87     11.35 o 
   7  -1   8       44.91       48.02      4.31 o 
  -6   0   8      103.87      103.22      5.23 o 
  -5   0   8      235.16      243.93     12.03 o 
  -4   0   8        5.23        3.90      2.29 o 
  -3   0   8        8.19       10.41      2.29 o 
  -2   0   8      298.88      312.07      7.52 o 
  -1   0   8      463.41      446.09      7.83 o 
   0   0   8      818.84      854.84     13.19 o 
   1   0   8      461.29      469.92      7.06 o 
   2   0   8     2440.15     2482.24     32.77 o 
   3   0   8      705.22      667.82     14.60 o 
   4   0   8      784.97      788.28     14.27 o 
   5   0   8      315.36      318.12      8.53 o 
   6   0   8       23.20       22.69      4.74 o 
   7   0   8        2.07        1.11      2.99 o 
  -6   1   8        0.68        2.64      3.89 o 
  -5   1   8       22.71       26.09      4.74 o 
  -4   1   8      571.07      574.42     23.20 o 
  -3   1   8      113.51      111.31      4.33 o 
  -2   1   8     2367.90     2360.57     41.21 o 
  -1   1   8     2744.49     2784.18     44.98 o 
   0   1   8       21.42       21.48      1.06 o 
   1   1   8       62.35       60.87      1.52 o 
   2   1   8      113.75      114.93      2.20 o 
   3   1   8      478.32      458.70      7.97 o 
   4   1   8      368.06      354.27      7.90 o 
   5   1   8      102.67      104.76      3.97 o 
   6   1   8      387.89      360.69     11.49 o 
   7   1   8      172.33      176.80      7.42 o 
  -6   2   8      162.40      171.71     11.51 o 
  -5   2   8      419.48      393.74     13.59 o 
  -4   2   8       43.51       43.82      3.95 o 
  -3   2   8      177.90      164.98      6.93 o 
  -2   2   8      468.88      449.28     10.81 o 
  -1   2   8      491.79      523.56      9.76 o 
   0   2   8     5814.13     5946.13     95.49 o 
   1   2   8      681.06      714.34     11.09 o 
   2   2   8       91.58       72.21      1.74 o 
   3   2   8      938.57      940.97     17.43 o 
   4   2   8       60.38       71.02      3.41 o 
   5   2   8      226.98      220.89      5.49 o 
   6   2   8       20.90       13.72      2.21 o 
   7   2   8       83.05       86.21      6.43 o 
  -6   3   8      219.39      225.22     13.21 o 
  -5   3   8        7.94       10.90      3.33 o 
  -4   3   8      481.89      467.57     15.04 o 
  -3   3   8      210.88      207.22      6.00 o 
  -2   3   8      136.25      136.23      4.27 o 
  -1   3   8      195.82      197.80      4.61 o 
   0   3   8       13.29       12.45      1.01 o 
   1   3   8      386.59      339.42      5.87 o 
   2   3   8      362.55      373.08      6.57 o 
   3   3   8      185.40      191.69      4.51 o 
   4   3   8     2339.77     2371.24     66.04 o 
   5   3   8       74.30       72.02      2.26 o 
   6   3   8       64.30       69.92      3.64 o 
   7   3   8       18.23       18.80      4.11 o 
   8   3   8       30.00       27.77      3.95 o 
  -5   4   8        0.51       -3.39      4.40 o 
  -4   4   8        0.98       -1.49      1.99 o 
  -3   4   8      343.05      315.42      8.37 o 
  -2   4   8      644.01      653.14     15.43 o 
  -1   4   8      144.55      128.11      4.06 o 
   0   4   8     2353.92     2398.13     42.16 o 
   1   4   8     3117.86     3223.33     51.91 o 
   2   4   8     1680.50     1794.02     41.06 o 
   3   4   8       70.35       89.07      2.75 o 
   4   4   8      126.37      132.30      5.35 o 
   5   4   8      562.39      538.69     12.51 o 
   6   4   8      608.94      621.58     18.98 o 
   7   4   8       11.03        9.92      3.23 o 
   8   4   8      200.66      195.41     11.51 o 
  -5   5   8      327.23      339.01     16.93 o 
  -4   5   8       46.94       40.09      3.66 o 
  -3   5   8      206.01      203.54      6.10 o 
  -2   5   8      211.11      227.29      9.49 o 
  -1   5   8      432.16      410.53     13.00 o 
   0   5   8     1052.24     1065.11     19.03 o 
   1   5   8     1318.63     1317.67     23.31 o 
   2   5   8     3154.68     3182.00     71.99 o 
   3   5   8      276.57      283.61      7.40 o 
   4   5   8      476.66      502.16     12.53 o 
   5   5   8       85.78       89.25      3.00 o 
   6   5   8        9.35        7.54      3.22 o 
   7   5   8       21.29       24.95      3.66 o 
   8   5   8       12.79        8.50      7.11 o 
  -5   6   8       47.19       58.38      4.90 o 
  -4   6   8      468.81      496.28     15.32 o 
  -3   6   8        3.18        0.79      1.97 o 
  -2   6   8      281.33      276.92      6.58 o 
  -1   6   8      390.70      351.74      9.77 o 
   0   6   8        8.13        6.96      0.88 o 
   1   6   8       70.24       81.54      2.12 o 
   2   6   8      516.32      537.27     13.04 o 
   3   6   8      854.27      918.80     18.90 o 
   4   6   8      606.33      606.28     15.04 o 
   5   6   8      218.02      224.86     11.09 o 
   6   6   8      699.56      705.83     21.41 o 
   7   6   8      164.78      164.87      7.32 o 
   8   6   8        6.33       10.44      4.74 o 
  -5   7   8       17.16       12.99      4.29 o 
  -4   7   8       34.58       33.62      4.19 o 
  -3   7   8       66.25       71.82      4.43 o 
  -2   7   8      253.16      231.72      5.82 o 
  -1   7   8     1201.88     1110.56     20.03 o 
   0   7   8     1800.31     1728.64     30.64 o 
   1   7   8      536.39      511.67      8.76 o 
   2   7   8        2.19        5.80      2.25 o 
   3   7   8     1006.29      988.01     22.39 o 
   4   7   8      318.26      315.88     10.67 o 
   5   7   8      454.04      460.71     15.51 o 
   6   7   8       16.10       13.58      3.00 o 
   7   7   8      107.56      119.70     15.75 o 
  -4   8   8      361.35      377.47     12.93 o 
  -3   8   8      346.40      343.48     17.44 o 
  -2   8   8      142.73      114.60      4.40 o 
  -1   8   8       49.74       59.93      2.28 o 
   0   8   8      277.75      276.44      5.33 o 
   1   8   8     2515.22     2501.90     43.45 o 
   2   8   8      571.37      522.80     11.40 o 
   3   8   8      350.83      370.75     10.34 o 
   4   8   8     1207.09     1253.40     29.94 o 
   5   8   8        8.97       11.71      2.14 o 
   6   8   8      124.57      125.89      6.26 o 
   7   8   8      100.29      107.23      6.18 o 
  -4   9   8        1.15       -0.90      6.27 o 
  -3   9   8      190.38      189.64     12.53 o 
  -2   9   8      536.27      534.90     16.04 o 
  -1   9   8       49.09       56.27      5.26 o 
   0   9   8      734.00      720.08     12.42 o 
   1   9   8      119.89      128.57      3.31 o 
   2   9   8       50.43       55.92      2.58 o 
   3   9   8      123.81      143.25      8.70 o 
   4   9   8        9.93        8.95      1.61 o 
   5   9   8     1132.27     1163.57     28.16 o 
   6   9   8      244.58      235.13      9.19 o 
   7   9   8        4.21        6.47      3.57 o 
  -3  10   8        4.16        9.23      3.73 o 
  -2  10   8       11.91       15.04      5.25 o 
  -1  10   8      176.62      195.75      8.86 o 
   0  10   8      129.79      127.35      3.80 o 
   1  10   8      993.41      960.91     22.08 o 
   2  10   8     1447.03     1376.67     28.33 o 
   3  10   8      415.14      428.31     11.46 o 
   4  10   8       28.37       20.11      2.06 o 
   5  10   8      106.12       93.56      4.85 o 
   6  10   8       99.96       98.67      4.60 o 
   7  10   8       55.80       60.62     10.50 o 
  -3  11   8       12.07        9.26      4.29 o 
  -2  11   8      176.76      197.89      8.48 o 
  -1  11   8      110.11      115.06      7.45 o 
   0  11   8       36.53       39.78      2.86 o 
   1  11   8       13.61        9.78      2.41 o 
   2  11   8      259.32      254.23      6.72 o 
   3  11   8      495.55      498.77     12.71 o 
   4  11   8      458.19      453.43     10.60 o 
   5  11   8       89.89       88.81      4.51 o 
   6  11   8      284.51      288.71      8.73 o 
  -2  12   8       12.96        7.43      4.57 o 
  -1  12   8      142.51      155.52     14.73 o 
   0  12   8      781.35      843.18     32.17 o 
   1  12   8       83.84       73.36      3.97 o 
   2  12   8      259.32      252.34      6.84 o 
   3  12   8      392.09      399.77     11.38 o 
   4  12   8      177.74      179.92      5.56 o 
   5  12   8      221.95      227.67      7.75 o 
   6  12   8        8.18        8.69      4.74 o 
  -1  13   8       57.13       60.28      6.94 o 
   0  13   8       55.80       57.20      3.96 o 
   1  13   8      458.57      451.04     29.63 o 
   2  13   8      253.30      244.88      6.93 o 
   3  13   8       86.76       76.65      3.71 o 
   4  13   8      611.70      618.36     13.94 o 
   5  13   8       74.93       83.95      4.57 o 
   0  14   8      220.49      217.60     25.06 o 
   1  14   8       99.66      102.76     19.13 o 
   2  14   8      217.92      216.41      8.53 o 
   3  14   8      103.35      109.31      4.55 o 
   4  14   8       14.69       12.18      2.64 o 
   0  -9   9      508.83      508.76     13.91 o 
  -2  -8   9       17.04       20.14      2.89 o 
  -1  -8   9        0.36       -0.38      2.51 o 
   0  -8   9        3.04        2.73      3.12 o 
   1  -8   9       23.49       30.02      3.65 o 
   2  -8   9      111.82      116.96      9.48 o 
  -3  -7   9       20.54       15.53      3.39 o 
  -2  -7   9       31.54       27.19      2.76 o 
  -1  -7   9        3.01        3.60      2.69 o 
   0  -7   9      309.25      316.36      8.11 o 
   1  -7   9      111.76      108.73      4.94 o 
   2  -7   9       28.20       33.48      4.07 o 
   3  -7   9        5.29        4.05      3.47 o 
   4  -7   9       18.92       20.66      4.74 o 
  -4  -6   9       15.76       15.54      3.31 o 
  -3  -6   9       86.27       88.91      4.69 o 
  -2  -6   9      188.87      176.95      6.01 o 
  -1  -6   9      174.07      170.75      5.37 o 
   0  -6   9      235.01      233.78      6.29 o 
   1  -6   9       44.74       56.35      5.78 o 
   2  -6   9      319.37      336.69     11.68 o 
   3  -6   9       57.45       53.82      3.39 o 
   4  -6   9       77.78       73.59      3.89 o 
  -4  -5   9      199.72      220.49      7.61 o 
  -3  -5   9       23.67       18.82      2.80 o 
  -2  -5   9      253.33      252.57      6.74 o 
  -1  -5   9      280.00      265.92      6.90 o 
   0  -5   9       41.67       43.91      2.92 o 
   1  -5   9       14.41       13.50      1.78 o 
   2  -5   9      177.68      178.87      4.86 o 
   3  -5   9      171.10      167.77      5.60 o 
   4  -5   9       41.20       51.39      5.49 o 
   5  -5   9       55.47       46.06      7.11 o 
  -5  -4   9      141.04      151.09      9.48 o 
  -4  -4   9        7.76        7.68      2.78 o 
  -3  -4   9      115.20      111.20      5.01 o 
  -2  -4   9       32.43       25.11      2.78 o 
  -1  -4   9      145.59      143.79      4.07 o 
   0  -4   9      294.65      286.51      5.83 o 
   1  -4   9        5.34        5.28      1.29 o 
   2  -4   9       14.88       18.24      1.50 o 
   3  -4   9      518.49      512.54     10.25 o 
   4  -4   9      376.43      332.57      7.65 o 
   5  -4   9      397.30      392.52     18.29 o 
   6  -4   9       61.96       61.64      7.11 o 
  -5  -3   9        8.06        5.59      3.83 o 
  -4  -3   9      688.94      678.09     17.49 o 
  -3  -3   9      560.62      549.27     14.38 o 
  -2  -3   9      118.11      113.64      4.14 o 
  -1  -3   9       79.49       80.24      2.55 o 
   0  -3   9       31.30       33.28      1.72 o 
   1  -3   9      708.43      738.76     11.48 o 
   2  -3   9      496.60      478.91      8.36 o 
   3  -3   9        3.76       12.38      1.53 o 
   4  -3   9      218.14      223.80      5.15 o 
   5  -3   9       17.86       10.56      3.47 o 
   6  -3   9        2.72        7.84      3.56 o 
  -5  -2   9        7.25        4.74      4.31 o 
  -4  -2   9       47.96       56.42      5.08 o 
  -3  -2   9      173.73      163.99      6.56 o 
  -2  -2   9      412.05      405.76      9.59 o 
  -1  -2   9        9.46       10.54      1.29 o 
   0  -2   9      764.14      759.45     11.96 o 
   1  -2   9      196.73      189.50      3.40 o 
   2  -2   9       55.93       54.24      2.26 o 
   3  -2   9        6.33        6.78      1.21 o 
   4  -2   9        3.83        3.50      1.44 o 
   5  -2   9      598.59      609.25     18.08 o 
   6  -2   9      107.59      116.19      6.23 o 
  -5  -1   9      132.42      154.97      8.02 o 
  -4  -1   9      129.48      136.97      7.06 o 
  -3  -1   9      151.98      162.59      5.86 o 
  -2  -1   9      241.16      234.64      6.21 o 
  -1  -1   9       61.31       57.67      2.26 o 
   0  -1   9       53.77       43.72      1.48 o 
   1  -1   9      738.72      740.10     11.63 o 
   2  -1   9      910.04      872.54     13.35 o 
   3  -1   9      159.13      151.71      3.86 o 
   4  -1   9       49.44       46.72      2.10 o 
   5  -1   9       18.55       19.41      2.99 o 
   6  -1   9       45.06       40.78      3.95 o 
   7  -1   9        0.53        4.81      3.71 o 
  -5   0   9       24.25       26.93      4.55 o 
  -4   0   9      538.61      545.07     17.95 o 
  -3   0   9       26.21       36.08      3.06 o 
  -2   0   9     1158.20     1214.94     25.44 o 
  -1   0   9     1481.11     1519.25     24.98 o 
   0   0   9       49.07       59.47      1.69 o 
   1   0   9       36.09       35.04      1.53 o 
   2   0   9      261.78      251.65      4.06 o 
   3   0   9      399.67      376.73      6.59 o 
   4   0   9      608.40      602.29     17.13 o 
   5   0   9        0.63       -0.34      2.39 o 
   6   0   9      150.39      134.58      6.58 o 
   7   0   9       31.80       27.24      3.95 o 
  -5   1   9      198.41      204.13      8.72 o 
  -4   1   9       22.69       19.45      3.57 o 
  -3   1   9       33.87       36.33      2.69 o 
  -2   1   9       26.87       19.41      3.06 o 
  -1   1   9      136.34      119.88      2.87 o 
   0   1   9     1236.82     1188.11     19.59 o 
   1   1   9      234.21      235.25      4.14 o 
   2   1   9      228.23      207.01      3.72 o 
   3   1   9      593.15      561.16     10.46 o 
   4   1   9       79.40       77.28      3.31 o 
   5   1   9      396.50      380.38     13.26 o 
   6   1   9        1.94        3.73      2.63 o 
   7   1   9      266.99      257.86      9.46 o 
  -5   2   9       16.24       14.08      3.81 o 
  -4   2   9     1076.78     1034.33     30.62 o 
  -3   2   9      984.84      993.67     24.34 o 
  -2   2   9      468.42      428.52      9.38 o 
  -1   2   9       13.95       21.83      1.39 o 
   0   2   9      246.16      244.60      4.61 o 
   1   2   9     1249.42     1165.42     17.78 o 
   2   2   9       23.99       26.90      0.93 o 
   3   2   9      155.71      167.42      4.35 o 
   4   2   9     1204.23     1211.49     27.86 o 
   5   2   9      182.54      186.37      7.04 o 
   6   2   9        5.05        6.55      2.15 o 
   7   2   9        2.24        1.98      2.99 o 
  -5   3   9       34.63       33.84      4.31 o 
  -4   3   9       15.31       16.82      3.47 o 
  -3   3   9      726.86      739.66     17.57 o 
  -2   3   9      766.68      763.18     17.89 o 
  -1   3   9       11.91       11.35      1.15 o 
   0   3   9     1192.56     1251.80     18.88 o 
   1   3   9      263.55      248.27      4.28 o 
   2   3   9      108.79      106.11      2.46 o 
   3   3   9        2.32        3.30      1.17 o 
   4   3   9       53.95       58.00      3.57 o 
   5   3   9      497.88      481.25     15.04 o 
   6   3   9       59.39       66.06      4.40 o 
   7   3   9       40.12       30.63      3.95 o 
  -5   4   9       18.52       14.56      5.76 o 
  -4   4   9       29.91       25.45      6.27 o 
  -3   4   9       66.25       66.84      7.37 o 
  -2   4   9      139.33      136.84      4.51 o 
  -1   4   9      254.57      254.95      5.81 o 
   0   4   9      324.55      322.94      5.84 o 
   1   4   9      949.73      971.04     16.03 o 
   2   4   9     1481.02     1456.83     33.45 o 
   3   4   9      417.81      426.95     10.64 o 
   4   4   9       20.28       16.24      2.51 o 
   5   4   9      134.34      137.09      4.73 o 
   6   4   9      247.37      247.31     12.36 o 
   7   4   9       55.24       54.16      5.76 o 
  -5   5   9      136.36      133.78      9.82 o 
  -4   5   9      730.88      724.88     30.65 o 
  -3   5   9       20.13       17.37      2.24 o 
  -2   5   9      914.65      905.29     21.01 o 
  -1   5   9      724.59      724.07     14.67 o 
   0   5   9       83.81       91.73      4.15 o 
   1   5   9        2.40        2.35      0.85 o 
   2   5   9      313.75      297.31      7.64 o 
   3   5   9      895.41      875.51     20.65 o 
   4   5   9     1045.70     1080.32     31.10 o 
   5   5   9       32.82       37.14      2.42 o 
   6   5   9      233.30      241.13      8.92 o 
   7   5   9       41.78       40.92      6.10 o 
  -5   6   9       71.51       82.30      8.81 o 
  -4   6   9        6.58        5.18      3.33 o 
  -3   6   9      339.09      322.53     11.79 o 
  -2   6   9        2.53        6.58      1.94 o 
  -1   6   9     1635.75     1510.61     29.70 o 
   0   6   9     2757.65     2745.19     53.06 o 
   1   6   9       51.62       59.20      1.84 o 
   2   6   9      903.70      902.52     21.24 o 
   3   6   9      585.94      589.88     14.34 o 
   4   6   9      296.40      303.32      8.37 o 
   5   6   9      402.50      402.18     22.87 o 
   6   6   9        0.68        0.90      2.76 o 
   7   6   9      149.31      149.77      9.82 o 
  -4   7   9      305.59      289.68     11.35 o 
  -3   7   9      126.13      125.51      5.73 o 
  -2   7   9        2.43        3.33      1.94 o 
  -1   7   9        7.52        8.08      1.37 o 
   0   7   9       44.56       52.28      2.32 o 
   1   7   9     1222.34     1193.92     27.79 o 
   2   7   9      714.89      676.59     16.22 o 
   3   7   9      100.26       99.11      3.35 o 
   4   7   9      815.95      789.00     19.26 o 
   5   7   9       14.66       16.12      2.38 o 
   6   7   9        0.55        2.28      3.07 o 
   7   7   9       28.57       29.93      4.06 o 
  -4   8   9        3.26        0.21      4.40 o 
  -3   8   9      542.91      540.28     16.52 o 
  -2   8   9      869.53      812.07     19.39 o 
  -1   8   9       43.85       34.08      2.15 o 
   0   8   9      941.45      904.30     15.25 o 
   1   8   9      518.78      507.98     11.11 o 
   2   8   9       12.57       13.40      1.62 o 
   3   8   9        9.94        6.68      1.60 o 
   4   8   9       81.81       76.27      2.86 o 
   5   8   9      590.03      639.08     26.42 o 
   6   8   9      359.02      377.72     13.10 o 
   7   8   9        9.16        9.42      3.69 o 
  -4   9   9       66.00       69.18      5.73 o 
  -3   9   9       10.25       10.03      4.06 o 
  -2   9   9       67.36       69.05      4.29 o 
  -1   9   9      761.45      772.09     16.18 o 
   0   9   9      220.84      223.91      8.60 o 
   1   9   9      558.58      532.09     11.66 o 
   2   9   9      825.08      791.08     16.73 o 
   3   9   9      255.96      249.02      6.35 o 
   4   9   9       76.29       68.39      3.33 o 
   5   9   9      162.10      150.72      5.72 o 
   6   9   9      243.96      233.49      7.25 o 
   7   9   9      299.76      283.05     14.56 o 
  -3  10   9       33.90       32.70      4.53 o 
  -2  10   9      391.81      385.95     12.45 o 
  -1  10   9      184.96      187.90      7.30 o 
   0  10   9       26.49       28.18      2.15 o 
   1  10   9        4.12        0.56      1.86 o 
   2  10   9      236.32      255.26      6.67 o 
   3  10   9      778.65      814.27     22.44 o 
   4  10   9      145.50      154.29      4.74 o 
   5  10   9      178.68      176.80      6.42 o 
   6  10   9      102.66      105.35      4.85 o 
   7  10   9        9.83        6.47      3.83 o 
  -3  11   9      178.97      191.60      8.61 o 
  -2  11   9       31.71       38.03      4.74 o 
  -1  11   9      832.76      896.28     31.16 o 
   0  11   9      681.14      706.64     30.46 o 
   1  11   9        9.92        8.22      2.09 o 
   2  11   9      363.50      319.22      8.07 o 
   3  11   9      353.21      340.81      8.42 o 
   4  11   9      223.56      235.19      6.79 o 
   5  11   9      247.06      262.25      9.29 o 
   6  11   9        0.79        1.84      2.62 o 
  -2  12   9       46.23       38.61      4.72 o 
  -1  12   9       48.03       52.70      4.53 o 
   0  12   9      116.66      116.68     15.92 o 
   1  12   9      694.33      659.95     17.05 o 
   2  12   9      116.83      109.40      4.22 o 
   3  12   9      251.09      238.18      6.73 o 
   4  12   9      334.89      337.06     14.27 o 
   5  12   9       42.28       45.04      3.58 o 
   6  12   9        9.99       18.22      4.33 o 
  -1  13   9        8.67       11.89      4.05 o 
   0  13   9      251.37      256.37     12.87 o 
   1  13   9       66.00       62.41      6.77 o 
   2  13   9      181.28      183.84      5.91 o 
   3  13   9      119.76      117.87      4.51 o 
   4  13   9       96.09       95.60      4.02 o 
   5  13   9      444.14      483.11     23.19 o 
   1  14   9      468.42      443.27     34.71 o 
   2  14   9      338.09      326.20     19.81 o 
   3  14   9        3.50        5.98      2.63 o 
   4  14   9       27.90       23.82      2.91 o 
  -1  -8  10        5.00        3.07      2.78 o 
   0  -8  10       70.27       76.15      4.75 o 
   1  -8  10       22.53       25.50      3.77 o 
  -2  -7  10       48.69       46.02      3.30 o 
  -1  -7  10       65.28       64.37      3.64 o 
   0  -7  10      132.61      141.31      8.29 o 
   1  -7  10       85.49       93.07      4.71 o 
   2  -7  10      300.41      326.05     26.25 o 
   3  -7  10        2.93        2.37      3.83 o 
  -3  -6  10        4.12        4.60      3.48 o 
  -2  -6  10      525.05      511.91     11.94 o 
  -1  -6  10      194.98      191.05      5.90 o 
   0  -6  10       22.34       24.87      2.53 o 
   1  -6  10      224.32      222.97      7.45 o 
   2  -6  10        3.10        7.00      3.23 o 
   3  -6  10       94.77      113.61      6.10 o 
   4  -6  10       50.23       49.83      6.71 o 
  -4  -5  10        3.18        5.37      3.12 o 
  -3  -5  10      179.05      175.95      6.64 o 
  -2  -5  10      107.83      106.70      4.95 o 
  -1  -5  10      186.87      176.98      5.47 o 
   0  -5  10      391.37      400.01      9.04 o 
   1  -5  10       53.10       55.10      2.91 o 
   2  -5  10      144.13      150.30      6.69 o 
   3  -5  10        1.79        1.75      2.49 o 
   4  -5  10       14.97       13.06      2.91 o 
  -4  -4  10      229.48      223.78      7.88 o 
  -3  -4  10       74.17       83.18      4.43 o 
  -2  -4  10        6.25        3.27      2.54 o 
  -1  -4  10       25.59       25.99      2.39 o 
   0  -4  10      291.22      290.86      6.58 o 
   1  -4  10      746.80      741.78     14.26 o 
   2  -4  10       85.23       86.21      2.64 o 
   3  -4  10      191.50      182.30      5.08 o 
   4  -4  10      767.49      742.37     18.36 o 
   5  -4  10       32.81       25.72      3.95 o 
  -4  -3  10        2.84        0.83      3.47 o 
  -3  -3  10      405.38      413.06     11.59 o 
  -2  -3  10      245.08      248.37      7.74 o 
  -1  -3  10        1.25       -1.35      1.45 o 
   0  -3  10      572.45      565.98     10.22 o 
   1  -3  10      397.47      406.85     10.37 o 
   2  -3  10       19.79       21.58      1.52 o 
   3  -3  10       28.37       31.53      1.96 o 
   4  -3  10       42.89       35.73      2.67 o 
   5  -3  10      127.52      139.69     11.51 o 
   6  -3  10       46.32       52.30      4.91 o 
  -5  -2  10       18.50       21.27      4.55 o 
  -4  -2  10        1.32       -1.04      3.57 o 
  -3  -2  10        1.53        1.11      2.41 o 
  -2  -2  10       68.58       68.92      3.52 o 
  -1  -2  10      961.11      947.23     18.02 o 
   0  -2  10      815.48      796.18     13.88 o 
   1  -2  10      580.74      561.06      9.77 o 
   2  -2  10      624.56      584.76     10.02 o 
   3  -2  10       18.69       18.67      1.47 o 
   4  -2  10        0.06       -1.15      1.79 o 
   5  -2  10        5.50        4.06      4.40 o 
   6  -2  10       48.53       44.03      4.67 o 
  -5  -1  10       93.64       97.97      6.58 o 
  -4  -1  10      105.38      123.90     12.36 o 
  -3  -1  10       79.44       79.04     11.68 o 
  -2  -1  10      151.84      169.63      5.16 o 
  -1  -1  10       22.97       24.12      1.80 o 
   0  -1  10      177.26      176.43      3.52 o 
   1  -1  10      217.02      220.43      4.17 o 
   2  -1  10      211.61      212.12      4.22 o 
   3  -1  10      700.47      687.63     12.78 o 
   4  -1  10      104.80       97.73      3.20 o 
   5  -1  10      132.93      131.25      6.10 o 
   6  -1  10       43.82       45.51      6.60 o 
  -5   0  10       17.34       19.34      5.25 o 
  -4   0  10       34.57       31.32      5.59 o 
  -3   0  10      242.41      263.73      9.94 o 
  -2   0  10      314.39      302.85      7.65 o 
  -1   0  10     2309.76     2349.84     42.66 o 
   0   0  10     1025.69     1023.74     15.86 o 
   1   0  10       80.13       72.84      2.02 o 
   2   0  10      228.72      231.64      4.54 o 
   3   0  10      165.53      158.74      3.81 o 
   4   0  10        5.27        7.25      1.38 o 
   5   0  10        6.74        4.71      2.51 o 
   6   0  10       38.86       43.31      3.95 o 
   7   0  10      141.17      146.88      7.06 o 
  -5   1  10      319.95      324.34     12.56 o 
  -4   1  10      580.72      627.06     20.18 o 
  -3   1  10       53.81       52.85      4.43 o 
  -2   1  10       51.66       50.11      3.12 o 
  -1   1  10       65.36       58.88      1.96 o 
   0   1  10      640.15      644.56     11.06 o 
   1   1  10     2687.71     2716.98     40.72 o 
   2   1  10      779.43      774.62     13.72 o 
   3   1  10      316.46      283.43      9.03 o 
   4   1  10      628.53      611.25     12.71 o 
   5   1  10       13.74       17.18      2.41 o 
   6   1  10        0.12        2.40      2.84 o 
   7   1  10        9.45       12.75      3.47 o 
  -5   2  10      215.83      225.96      9.64 o 
  -4   2  10       15.67       14.29      3.57 o 
  -3   2  10      407.11      420.93     24.38 o 
  -2   2  10     1016.65     1033.43     21.34 o 
  -1   2  10       47.85       53.77      1.96 o 
   0   2  10      570.19      601.29     10.38 o 
   1   2  10       74.72       67.05      2.00 o 
   2   2  10      164.91      157.95      3.62 o 
   3   2  10      403.04      414.41     10.44 o 
   4   2  10      388.96      366.68     18.86 o 
   5   2  10     1562.85     1519.13     35.49 o 
   6   2  10      101.45       94.68      4.23 o 
   7   2  10       20.48       20.21      3.56 o 
  -5   3  10        1.92        1.69      3.83 o 
  -4   3  10        0.15        0.59      3.56 o 
  -3   3  10       28.16       28.71      6.27 o 
  -2   3  10       61.91       49.18      2.59 o 
  -1   3  10     1006.73     1035.70     18.80 o 
   0   3  10       31.33       33.85      1.58 o 
   1   3  10     1193.50     1196.81     18.39 o 
   2   3  10     1040.29     1015.78     19.15 o 
   3   3  10      192.24      200.80      5.67 o 
   4   3  10       25.93       29.91      2.75 o 
   5   3  10       17.72       15.40      2.75 o 
   6   3  10       99.48       97.09      5.25 o 
   7   3  10      198.47      217.43     12.19 o 
  -5   4  10      233.61      245.88     14.22 o 
  -4   4  10       64.77       60.59      4.90 o 
  -3   4  10      270.09      276.70      7.76 o 
  -2   4  10      429.92      441.15     11.01 o 
  -1   4  10      196.18      210.68      5.82 o 
   0   4  10      573.15      567.61     10.60 o 
   1   4  10      135.71      125.79      3.05 o 
   2   4  10      639.52      645.57     15.45 o 
   3   4  10      997.24      965.79     22.66 o 
   4   4  10       29.10       27.71      2.93 o 
   5   4  10      193.35      187.70      7.28 o 
   6   4  10       79.26       75.62      4.63 o 
   7   4  10       52.86       53.40      4.43 o 
  -5   5  10       12.02        4.74      5.76 o 
  -4   5  10      148.23      145.63     10.16 o 
  -3   5  10      123.40      130.21      5.55 o 
  -2   5  10       21.53       22.88      2.33 o 
  -1   5  10      698.28      690.05     14.15 o 
   0   5  10      415.05      427.47      9.04 o 
   1   5  10       33.00       31.69      1.66 o 
   2   5  10      539.36      541.93     13.24 o 
   3   5  10      478.24      504.15     12.45 o 
   4   5  10      194.48      192.77      5.46 o 
   5   5  10       78.89       77.42      4.04 o 
   6   5  10      193.52      204.01      8.13 o 
   7   5  10      628.72      620.45     29.13 o 
  -4   6  10       82.97       73.09      5.01 o 
  -3   6  10       48.72       49.34      3.23 o 
  -2   6  10       20.59       19.13      3.15 o 
  -1   6  10      184.48      155.46      9.18 o 
   0   6  10     1685.35     1594.16     31.28 o 
   1   6  10     2600.49     2638.38     60.02 o 
   2   6  10      759.76      761.10     18.24 o 
   3   6  10      492.29      498.79     12.45 o 
   4   6  10      642.48      666.25     20.25 o 
   5   6  10       85.55       81.89      3.80 o 
   6   6  10      126.43      130.26     11.68 o 
   7   6  10        3.47        0.36      3.09 o 
  -4   7  10        0.76       -2.37      3.35 o 
  -3   7  10      447.59      464.78     14.36 o 
  -2   7  10      605.32      607.01     26.21 o 
  -1   7  10        8.68        6.57      3.14 o 
   0   7  10        9.68       12.77      2.00 o 
   1   7  10      458.57      457.41     11.54 o 
   2   7  10     2994.62     2931.67     66.59 o 
   3   7  10      798.79      776.69     23.65 o 
   4   7  10      437.06      445.86      9.88 o 
   5   7  10      518.69      515.05     17.23 o 
   6   7  10       10.60       16.16      3.17 o 
   7   7  10       44.80       50.37      4.47 o 
  -4   8  10        4.51        5.32      3.71 o 
  -3   8  10        2.60        3.47      3.47 o 
  -2   8  10      105.10      108.41      7.62 o 
  -1   8  10      415.71      391.60     13.35 o 
   0   8  10       49.51       49.60      2.31 o 
   1   8  10      437.89      416.63     10.70 o 
   2   8  10       33.76       35.95      2.15 o 
   3   8  10       48.95       44.45      2.41 o 
   4   8  10        0.11       -0.30      1.62 o 
   5   8  10       55.60       49.82      4.38 o 
   6   8  10      251.32      253.38      7.54 o 
   7   8  10      114.73      122.39      7.62 o 
  -3   9  10      122.15      118.06      6.60 o 
  -2   9  10      176.28      193.61      7.65 o 
  -1   9  10       84.76       95.89      4.07 o 
   0   9  10      182.06      168.71      6.77 o 
   1   9  10        0.40        1.30      1.75 o 
   2   9  10      600.37      565.86     12.38 o 
   3   9  10     1374.35     1356.34     27.96 o 
   4   9  10      165.36      170.76      5.87 o 
   5   9  10      209.20      192.87      7.70 o 
   6   9  10      132.91      129.31      5.36 o 
   7   9  10       13.72       15.51      3.95 o 
  -3  10  10      156.94      167.35      8.13 o 
  -2  10  10       15.36       21.01      3.57 o 
  -1  10  10      694.63      698.92     20.12 o 
   0  10  10      354.74      338.36      9.37 o 
   1  10  10       11.18        7.32      2.20 o 
   2  10  10      175.26      163.91      4.95 o 
   3  10  10      261.56      261.41      6.78 o 
   4  10  10      613.75      598.45     18.18 o 
   5  10  10      172.89      163.45      6.17 o 
   6  10  10      283.56      298.45     20.06 o 
  -2  11  10       21.18       14.75      3.95 o 
  -1  11  10        4.85        3.99      3.23 o 
   0  11  10      404.82      397.67     12.87 o 
   1  11  10     1193.68     1116.24     23.48 o 
   2  11  10       64.86       57.55      3.08 o 
   3  11  10      508.98      503.44     15.64 o 
   4  11  10      272.28      283.66      7.35 o 
   5  11  10      249.66      244.65     12.26 o 
   6  11  10       72.36       73.10      6.06 o 
  -1  12  10        7.57       14.56      4.74 o 
   0  12  10       17.92       16.39      6.60 o 
   1  12  10      214.51      198.04      6.77 o 
   2  12  10      554.13      529.63     12.23 o 
   3  12  10      238.93      243.81      6.90 o 
   4  12  10       56.53       54.45      3.93 o 
   5  12  10      274.95      287.59     10.95 o 
   0  13  10       94.46      100.49      9.14 o 
   1  13  10      218.57      193.72     12.19 o 
   2  13  10      234.11      235.13      6.84 o 
   3  13  10       67.25       70.35      3.63 o 
   4  13  10        0.63       -0.69      2.52 o 
   5  13  10       31.65       31.13      3.58 o 
   1  14  10        9.01        5.17      3.71 o 
   2  14  10      112.04      105.07      5.23 o 
   3  14  10      289.94      266.54      9.87 o 
  -1  -7  11       12.67       10.35      3.03 o 
   0  -7  11        6.19        9.64      3.31 o 
   1  -7  11       18.18       12.94      3.39 o 
  -2  -6  11        7.83       11.00      4.51 o 
  -1  -6  11      232.46      237.56      8.02 o 
   0  -6  11       98.53       98.64      4.06 o 
   1  -6  11       61.73       64.96      4.22 o 
   2  -6  11       38.12       31.00      4.23 o 
   3  -6  11        3.87        1.69      3.59 o 
  -3  -5  11        5.02        5.84      2.99 o 
  -2  -5  11        8.84        7.46      2.80 o 
  -1  -5  11       14.28       11.62      2.43 o 
   0  -5  11      248.70      258.62      8.36 o 
   1  -5  11      192.10      202.08      5.94 o 
   2  -5  11        0.47        2.95      3.23 o 
   3  -5  11       84.34       85.01      5.42 o 
   4  -5  11      160.61      156.07      5.96 o 
  -3  -4  11      326.14      322.25      9.89 o 
  -2  -4  11      265.82      262.51      8.47 o 
  -1  -4  11       26.87       22.66      2.51 o 
   0  -4  11        2.84        6.04      2.02 o 
   1  -4  11       54.70       55.82      2.91 o 
   2  -4  11      294.87      294.11      8.27 o 
   3  -4  11      179.06      185.49      6.06 o 
   4  -4  11       45.51       46.26      3.94 o 
   5  -4  11       96.13      113.82      6.58 o 
  -4  -3  11        7.52       11.21      4.57 o 
  -3  -3  11        1.66        1.80      2.78 o 
  -2  -3  11       21.81       20.59      2.92 o 
  -1  -3  11      124.94      117.84      4.26 o 
   0  -3  11        0.20       -0.12      1.53 o 
   1  -3  11      158.25      161.04      4.32 o 
   2  -3  11      165.38      165.54      3.83 o 
   3  -3  11        4.14        1.97      2.08 o 
   4  -3  11       23.44       19.85      2.59 o 
   5  -3  11       30.76       29.65      4.07 o 
  -4  -2  11       33.75       40.79      4.90 o 
  -3  -2  11      194.86      189.24      6.84 o 
  -2  -2  11      501.31      493.29     13.26 o 
  -1  -2  11       19.86       18.55      2.36 o 
   0  -2  11       30.64       30.53      1.80 o 
   1  -2  11        6.76        8.04      1.59 o 
   2  -2  11      285.28      275.40      6.09 o 
   3  -2  11      662.12      656.49     13.78 o 
   4  -2  11       18.00       17.12      3.16 o 
   5  -2  11       35.13       31.37      3.83 o 
   6  -2  11        2.91        1.63      3.95 o 
  -4  -1  11       71.92       80.02      5.86 o 
  -3  -1  11      465.57      498.06     16.37 o 
  -2  -1  11       39.75       37.83      3.05 o 
  -1  -1  11     1082.97     1095.39     23.19 o 
   0  -1  11      278.30      283.62      5.71 o 
   1  -1  11        2.14        3.42      1.19 o 
   2  -1  11        2.99        2.39      1.35 o 
   3  -1  11       62.33       59.81      2.49 o 
   4  -1  11      176.72      176.12      4.80 o 
   5  -1  11       40.76       42.10      6.60 o 
   6  -1  11       26.86       33.68      5.59 o 
  -4   0  11      172.10      211.43      9.70 o 
  -3   0  11       92.32       95.72      5.62 o 
  -2   0  11        3.81        6.38      2.02 o 
  -1   0  11      124.85      129.67      4.31 o 
   0   0  11      668.00      659.25     12.76 o 
   1   0  11      542.75      526.05      9.18 o 
   2   0  11      177.70      172.84      4.59 o 
   3   0  11      209.91      198.32      6.34 o 
   4   0  11      290.10      271.93      6.50 o 
   5   0  11      117.38      117.57      5.62 o 
   6   0  11       43.68       46.57      4.31 o 
  -5   1  11      134.29      156.51     11.01 o 
  -4   1  11       74.27       68.54      6.27 o 
  -3   1  11      403.26      441.60     14.93 o 
  -2   1  11      764.46      808.53     20.32 o 
  -1   1  11      177.76      174.18      5.11 o 
   0   1  11       15.71       22.92      1.45 o 
   1   1  11      397.67      388.47      6.57 o 
   2   1  11      277.36      264.31      7.15 o 
   3   1  11       98.32       94.31      3.62 o 
   4   1  11      117.76      124.88      4.28 o 
   5   1  11      544.99      531.95     13.39 o 
   6   1  11      174.53      174.98      9.14 o 
   7   1  11        8.95        9.06      3.95 o 
  -5   2  11        5.85        5.51      3.22 o 
  -4   2  11        4.86        5.13      2.88 o 
  -3   2  11       14.64       19.81      3.59 o 
  -2   2  11      216.05      217.16      7.10 o 
  -1   2  11      521.01      539.69     11.55 o 
   0   2  11       29.26       28.39      1.49 o 
   1   2  11      395.38      384.00      6.93 o 
   2   2  11       67.35       59.63      2.57 o 
   3   2  11       85.16       77.61      3.29 o 
   4   2  11       19.92       22.77      2.01 o 
   5   2  11        5.05        4.23      3.22 o 
   6   2  11       61.15       60.50      3.52 o 
   7   2  11       17.01       22.61      3.71 o 
  -4   3  11       12.87       15.49      4.06 o 
  -3   3  11      260.90      256.64      9.74 o 
  -2   3  11      490.45      503.98     13.32 o 
  -1   3  11        8.94       10.51      1.56 o 
   0   3  11       66.58       64.30      2.30 o 
   1   3  11        0.20        0.51      1.16 o 
   2   3  11     1129.89     1113.82     26.04 o 
   3   3  11     1272.97     1232.57     28.70 o 
   4   3  11       56.48       56.29      3.93 o 
   5   3  11        0.44       -1.62      2.75 o 
   6   3  11       53.38       55.06      4.19 o 
   7   3  11       52.32       45.04      6.43 o 
  -4   4  11      475.46      451.88     15.38 o 
  -3   4  11      817.11      795.39     40.98 o 
  -2   4  11       45.74       47.38      2.48 o 
  -1   4  11     1267.40     1256.49     25.32 o 
   0   4  11      279.64      296.48      6.11 o 
   1   4  11       65.62       64.25      2.88 o 
   2   4  11      169.00      167.83      5.10 o 
   3   4  11      285.11      285.52      7.72 o 
   4   4  11      481.40      489.08     15.89 o 
   5   4  11      128.98      129.63      6.08 o 
   6   4  11       52.05       61.38      3.24 o 
   7   4  11      155.88      151.39     10.50 o 
  -4   5  11       86.49       87.04      7.79 o 
  -3   5  11      198.39      188.30      8.10 o 
  -2   5  11      249.05      239.00      8.72 o 
  -1   5  11        6.10        8.83      2.23 o 
   0   5  11     1229.15     1180.44     21.31 o 
   1   5  11     1238.90     1283.45     29.87 o 
   2   5  11       22.59       22.63      1.98 o 
   3   5  11      775.63      756.45     18.17 o 
   4   5  11      405.47      415.11     16.50 o 
   5   5  11      195.50      191.44      7.71 o 
   6   5  11       61.09       61.05      3.65 o 
   7   5  11        1.31        1.69      3.11 o 
  -4   6  11        8.45       -2.37      4.74 o 
  -3   6  11      174.56      155.42      5.81 o 
  -2   6  11      188.85      207.77     18.48 o 
  -1   6  11      292.19      283.91      9.48 o 
   0   6  11      180.73      181.94      5.61 o 
   1   6  11       38.29       38.07      2.34 o 
   2   6  11      262.85      272.34      7.37 o 
   3   6  11      704.97      709.01     17.19 o 
   4   6  11      178.07      192.40      5.79 o 
   5   6  11      507.27      527.31     13.56 o 
   6   6  11       41.00       42.48      3.01 o 
   7   6  11        1.79       -3.10      3.25 o 
  -4   7  11        9.01        9.82      5.76 o 
  -3   7  11       23.52       20.66      3.59 o 
  -2   7  11      482.16      486.91     14.67 o 
  -1   7  11     1265.47     1192.98     27.48 o 
   0   7  11        9.08       15.23      2.14 o 
   1   7  11      935.04      924.67     22.00 o 
   2   7  11      309.03      297.69      8.04 o 
   3   7  11       52.46       44.34      3.84 o 
   4   7  11        0.24       -1.04      1.58 o 
   5   7  11       75.00       76.40      6.19 o 
   6   7  11      118.37      142.27      6.70 o 
   7   7  11       60.18       61.30      5.59 o 
  -3   8  11      216.09      219.49      8.74 o 
  -2   8  11      171.09      169.36      5.95 o 
  -1   8  11      158.51      169.68      5.59 o 
   0   8  11      863.07      833.19     20.10 o 
   1   8  11        8.74        8.54      1.93 o 
   2   8  11      561.85      562.96     14.06 o 
   3   8  11      568.66      552.22     12.13 o 
   4   8  11       93.23      100.14      4.76 o 
   5   8  11       34.69       32.80      2.92 o 
   6   8  11      234.40      250.23      7.88 o 
   7   8  11       80.84       78.99      5.53 o 
  -3   9  11      255.30      267.96     16.59 o 
  -2   9  11       19.26       24.42      3.71 o 
  -1   9  11      544.15      535.17     13.42 o 
   0   9  11      211.20      206.68      6.49 o 
   1   9  11       10.97       12.23      1.92 o 
   2   9  11      237.82      219.11      5.85 o 
   3   9  11      265.83      287.43      8.07 o 
   4   9  11      592.76      636.98     20.51 o 
   5   9  11       62.63       64.34      3.75 o 
   6   9  11      106.58      110.87      7.05 o 
   7   9  11      210.02      213.97      9.03 o 
  -2  10  11       85.58       87.36      5.38 o 
  -1  10  11        1.31        6.43      4.40 o 
   0  10  11      690.95      693.38     17.18 o 
   1  10  11      686.31      657.92     14.44 o 
   2  10  11        1.11        2.29      1.79 o 
   3  10  11      574.24      533.71     12.71 o 
   4  10  11      123.50      128.23      5.18 o 
   5  10  11      103.87      111.75      5.17 o 
   6  10  11      156.80      167.52      6.40 o 
  -2  11  11       28.90       28.35      4.43 o 
  -1  11  11       43.09       41.66      5.76 o 
   0  11  11       12.33       14.73      3.22 o 
   1  11  11       95.59       94.67      4.43 o 
   2  11  11      444.87      437.70     10.36 o 
   3  11  11       52.82       54.39      3.12 o 
   4  11  11      462.49      445.06     13.15 o 
   5  11  11      185.26      186.17      7.05 o 
   6  11  11       39.02       46.64      3.90 o 
  -1  12  11      428.50      433.16     19.64 o 
   0  12  11      192.13      193.86      8.24 o 
   1  12  11      359.39      341.62      9.78 o 
   2  12  11       72.64       72.63      3.53 o 
   3  12  11       48.55       50.93      3.28 o 
   4  12  11        8.91       13.55      2.51 o 
   5  12  11      180.58      175.27      6.74 o 
   0  13  11      253.03      247.14      9.64 o 
   1  13  11       55.77       47.91      4.39 o 
   2  13  11      552.72      534.88     14.66 o 
   3  13  11      630.42      614.44     14.11 o 
   4  13  11        2.03        5.16      2.57 o 
  -1  -6  12       22.69       19.68      3.03 o 
   0  -6  12      105.22      102.75      4.35 o 
   1  -6  12      128.67      145.06      7.72 o 
   2  -6  12       20.17       25.06      6.10 o 
  -2  -5  12      122.36      124.12      5.72 o 
  -1  -5  12        5.54        6.46      2.63 o 
   0  -5  12        1.33        0.87      2.32 o 
   1  -5  12       32.70       35.22      2.87 o 
   2  -5  12      133.31      135.79      6.82 o 
   3  -5  12       58.34       57.91      6.43 o 
  -3  -4  12        4.75        2.15      4.10 o 
  -2  -4  12      301.27      305.27      9.57 o 
  -1  -4  12      244.93      244.08      6.89 o 
   0  -4  12       33.54       37.23      2.75 o 
   1  -4  12      198.19      204.03      5.95 o 
   2  -4  12      103.82      100.63      5.38 o 
   3  -4  12        2.77        0.34      4.06 o 
   4  -4  12       44.11       46.68      3.39 o 
  -3  -3  12        0.09        6.90      2.99 o 
  -2  -3  12        7.51        6.66      2.93 o 
  -1  -3  12        7.11        5.59      2.67 o 
   0  -3  12      308.69      304.42      7.61 o 
   1  -3  12       54.17       50.72      2.79 o 
   2  -3  12      141.31      136.10      6.34 o 
   3  -3  12      104.12      114.08      5.42 o 
   4  -3  12       18.12       16.58      2.69 o 
   5  -3  12       12.81       16.79      4.07 o 
  -3  -2  12       89.06       97.53      5.02 o 
  -2  -2  12       34.36       32.38      3.19 o 
  -1  -2  12      367.79      377.22     10.65 o 
   0  -2  12       68.31       69.21      2.65 o 
   1  -2  12       32.37       33.77      2.18 o 
   2  -2  12        3.71        1.69      2.87 o 
   3  -2  12       18.93       14.55      2.03 o 
   4  -2  12      184.07      185.13      6.04 o 
   5  -2  12        9.38       15.87      3.57 o 
  -4  -1  12       21.61       22.09      4.43 o 
  -3  -1  12       12.33       15.88      4.91 o 
  -2  -1  12       69.65       76.61      4.23 o 
  -1  -1  12       72.24       74.07      3.78 o 
   0  -1  12     1838.69     1813.70     30.35 o 
   1  -1  12      823.20      816.27     15.43 o 
   2  -1  12       28.64       22.51      2.24 o 
   3  -1  12      400.20      394.73     10.28 o 
   4  -1  12       29.46       28.04      2.54 o 
   5  -1  12        5.50        3.74      2.99 o 
   6  -1  12        0.88        1.94      3.71 o 
  -4   0  12      318.96      347.24     13.15 o 
  -3   0  12      351.15      378.64     13.49 o 
  -2   0  12        3.90        4.44      2.53 o 
  -1   0  12       14.71       15.23      2.19 o 
   0   0  12      154.60      151.05      4.15 o 
   1   0  12      207.37      195.73      4.16 o 
   2   0  12      741.65      737.11     17.79 o 
   3   0  12      237.91      226.38      6.56 o 
   4   0  12      218.48      215.73      6.35 o 
   5   0  12       63.97       64.39      8.64 o 
   6   0  12        3.28        1.28      3.73 o 
  -4   1  12      122.50      140.28      7.86 o 
  -3   1  12       40.86       43.06      8.30 o 
  -2   1  12      516.28      523.85     16.92 o 
  -1   1  12      964.18      954.47     20.45 o 
   0   1  12        0.05        0.97      1.56 o 
   1   1  12      300.99      300.76      7.03 o 
   2   1  12       90.90       82.87      3.51 o 
   3   1  12        2.52        2.36      1.69 o 
   4   1  12       75.83       76.15      3.48 o 
   5   1  12      128.40      124.38      6.23 o 
   6   1  12      220.47      222.70     12.70 o 
  -4   2  12        1.08        0.90      3.73 o 
  -3   2  12        6.21        4.40      3.57 o 
  -2   2  12       42.17       50.13      4.31 o 
  -1   2  12       45.68       39.31      4.14 o 
   0   2  12      436.43      437.19      7.96 o 
   1   2  12       37.17       37.16      2.32 o 
   2   2  12      734.07      714.27     17.26 o 
   3   2  12      792.16      790.36     18.96 o 
   4   2  12        4.00        4.69      1.88 o 
   5   2  12       72.43       71.60      4.53 o 
   6   2  12        4.24        3.05      4.74 o 
  -4   3  12      291.98      304.62      9.60 o 
  -3   3  12      124.77      129.08      5.46 o 
  -2   3  12      121.09      131.46      5.59 o 
  -1   3  12      706.25      736.76     15.54 o 
   0   3  12      176.23      170.84      4.10 o 
   1   3  12      257.55      270.98      7.43 o 
   2   3  12       25.75       21.05      2.06 o 
   3   3  12      155.25      157.62      5.11 o 
   4   3  12      590.45      592.53     14.55 o 
   5   3  12        4.13        3.36      2.68 o 
   6   3  12      213.55      214.88      8.61 o 
   7   3  12       73.89       68.41      7.45 o 
  -4   4  12        2.49       -0.01      3.81 o 
  -3   4  12       70.60       75.59      5.20 o 
  -2   4  12       84.97       99.54      4.47 o 
  -1   4  12        6.59        4.97      1.71 o 
   0   4  12     1133.16     1208.42     28.30 o 
   1   4  12      282.49      296.81      8.02 o 
   2   4  12       23.19       21.15      2.14 o 
   3   4  12      358.87      344.29      9.14 o 
   4   4  12      111.94      116.01      4.27 o 
   5   4  12      166.43      164.57      7.04 o 
   6   4  12       33.30       37.33      2.94 o 
   7   4  12       36.99       35.64      7.11 o 
  -4   5  12      265.05      263.37     10.85 o 
  -3   5  12       23.90       23.59      3.90 o 
  -2   5  12        8.72        7.59      1.99 o 
  -1   5  12        3.63        5.06      1.67 o 
   0   5  12      162.76      160.69      5.16 o 
   1   5  12     1315.58     1238.59     28.94 o 
   2   5  12      839.72      847.20     20.26 o 
   3   5  12      126.26      122.61      4.48 o 
   4   5  12      500.38      510.31     20.98 o 
   5   5  12      197.73      196.09     12.19 o 
   6   5  12       39.70       35.68      3.08 o 
   7   5  12        6.55        3.09      3.57 o 
  -4   6  12      104.76      133.44      9.82 o 
  -3   6  12       60.54       66.25      5.25 o 
  -2   6  12      494.59      511.50     20.62 o 
  -1   6  12      640.81      636.76     15.38 o 
   0   6  12        6.06       17.50      2.17 o 
   1   6  12       57.04       51.86      2.81 o 
   2   6  12      474.37      455.48     11.60 o 
   3   6  12      869.23      846.93     20.31 o 
   4   6  12      285.45      284.77     14.52 o 
   5   6  12      143.08      145.95      5.40 o 
   6   6  12       97.53      106.61      5.41 o 
   7   6  12        0.68       -3.59      3.59 o 
  -3   7  12       61.28       73.32      4.90 o 
  -2   7  12       68.98       70.41      5.58 o 
  -1   7  12      127.69      133.37      6.43 o 
   0   7  12      545.03      546.33     13.67 o 
   1   7  12      144.08      139.40      4.92 o 
   2   7  12      992.53      980.16     23.29 o 
   3   7  12      186.88      183.25      7.59 o 
   4   7  12      324.52      327.34     15.53 o 
   5   7  12       86.04       76.26      3.81 o 
   6   7  12       56.61       67.57      7.86 o 
   7   7  12      105.24      102.95     10.33 o 
  -3   8  12        7.83        7.88      3.71 o 
  -2   8  12      133.43      140.62      9.92 o 
  -1   8  12      215.93      246.57      9.19 o 
   0   8  12       40.62       43.62      2.88 o 
   1   8  12      284.05      276.40      7.92 o 
   2   8  12       24.12       21.89      2.25 o 
   3   8  12      402.84      392.06     10.42 o 
   4   8  12     1045.39     1034.83     29.68 o 
   5   8  12        8.21       14.14      3.25 o 
   6   8  12      198.38      201.13     15.88 o 
  -2   9  12      100.14      103.77      6.27 o 
  -1   9  12       67.28       72.89      4.72 o 
   0   9  12      748.48      720.18     17.82 o 
   1   9  12      244.79      234.49      8.01 o 
   2   9  12       33.10       27.46      2.26 o 
   3   9  12      145.43      159.34      5.13 o 
   4   9  12      130.89      134.42      6.79 o 
   5   9  12      247.98      255.27      8.10 o 
   6   9  12       26.13       23.77      3.43 o 
  -2  10  12      113.86      133.10      9.48 o 
  -1  10  12       27.64       27.43      5.08 o 
   0  10  12       59.40       67.95      3.76 o 
   1  10  12      452.05      438.29     10.33 o 
   2  10  12      616.40      577.01     12.92 o 
   3  10  12        0.85        0.22      1.90 o 
   4  10  12      706.86      703.09     17.99 o 
   5  10  12      240.18      245.93      8.02 o 
   6  10  12       54.32       50.39      4.10 o 
  -1  11  12      185.71      189.32     11.18 o 
   0  11  12       31.46       27.57      3.14 o 
   1  11  12      108.05       90.96      4.52 o 
   2  11  12      245.33      236.33      6.62 o 
   3  11  12      265.98      259.93      7.13 o 
   4  11  12      117.38      135.57      5.26 o 
   5  11  12      111.80       99.93      4.96 o 
   0  12  12      147.30      135.01      6.65 o 
   1  12  12      148.37      143.72      5.76 o 
   2  12  12      419.19      382.73      9.61 o 
   3  12  12      330.53      324.37      8.42 o 
   4  12  12       43.92       44.53      3.18 o 
   5  12  12        0.68       -2.95      2.95 o 
   1  13  12      107.46      103.18      5.83 o 
   2  13  12        1.55        2.66      2.74 o 
   3  13  12      155.71      145.08      5.63 o 
   4  13  12      210.79      205.34      7.25 o 
   0  -5  13       15.05       13.53      2.74 o 
   1  -5  13       50.92       49.47      4.04 o 
  -1  -4  13        4.19        5.20      2.98 o 
   0  -4  13       67.38       67.72      3.55 o 
   1  -4  13       33.93       34.78      2.83 o 
   2  -4  13      192.83      205.91     12.53 o 
   3  -4  13       52.49       43.01      6.10 o 
  -2  -3  13      151.16      159.06      8.59 o 
  -1  -3  13      289.02      287.93     12.63 o 
   0  -3  13       20.81       19.51      2.93 o 
   1  -3  13       21.56       20.93      2.48 o 
   2  -3  13        4.14        4.15      2.99 o 
   3  -3  13      152.45      153.42      9.82 o 
   4  -3  13      294.69      293.69      8.53 o 
  -3  -2  13       26.77       23.62      3.51 o 
  -2  -2  13      112.56      109.72      5.14 o 
  -1  -2  13       27.16       23.41      3.18 o 
   0  -2  13      186.58      195.75      5.75 o 
   1  -2  13       27.35       28.83      2.92 o 
   2  -2  13        6.95        7.62      2.87 o 
   3  -2  13       15.58       17.84      2.54 o 
   4  -2  13       13.13       11.75      2.49 o 
  -3  -1  13      117.59      131.74     11.85 o 
  -2  -1  13       37.30       42.45      3.65 o 
  -1  -1  13       87.79       86.69      4.43 o 
   0  -1  13      126.35      123.48      6.75 o 
   1  -1  13      103.35      101.10      6.51 o 
   2  -1  13      114.59      136.98      6.45 o 
   3  -1  13       74.54       70.48      3.51 o 
   4  -1  13      149.74      161.06      6.65 o 
   5  -1  13       18.80       23.70      3.95 o 
  -3   0  13      189.86      198.49     10.16 o 
  -2   0  13      475.78      476.19     15.76 o 
  -1   0  13      417.19      428.41     11.86 o 
   0   0  13       26.81       33.52      2.47 o 
   1   0  13      106.17      105.75      4.50 o 
   2   0  13      180.00      170.85      5.64 o 
   3   0  13      164.60      160.96      5.45 o 
   4   0  13       60.47       55.27      3.09 o 
   5   0  13      126.78      116.50      8.81 o 
  -3   1  13        9.65       11.51      4.31 o 
  -2   1  13        6.46        7.22      3.47 o 
  -1   1  13      234.84      238.18      8.75 o 
   0   1  13      278.90      279.56      7.87 o 
   1   1  13      177.49      182.01      5.66 o 
   2   1  13      239.32      243.43      7.05 o 
   3   1  13       14.39       14.01      2.13 o 
   4   1  13       49.92       44.15      2.74 o 
   5   1  13        6.21       10.90      4.57 o 
   6   1  13       87.12      101.60      8.47 o 
  -3   2  13       17.26       19.99      5.08 o 
  -2   2  13      120.78      123.17      6.65 o 
  -1   2  13      245.79      247.43      7.73 o 
   0   2  13        6.84        9.00      2.38 o 
   1   2  13       59.73       56.72      2.98 o 
   2   2  13        3.71        5.46      2.17 o 
   3   2  13      324.01      326.38      9.08 o 
   4   2  13      653.85      660.37     16.24 o 
   5   2  13      149.37      134.45      6.58 o 
   6   2  13        5.69        5.08      5.08 o 
  -3   3  13      178.83      183.42      8.72 o 
  -2   3  13      224.29      226.07      9.20 o 
  -1   3  13       37.93       37.73      3.90 o 
   0   3  13      657.19      682.84     16.65 o 
   1   3  13      194.21      205.58     10.77 o 
   2   3  13        0.25        2.03      1.90 o 
   3   3  13      171.32      170.64      5.60 o 
   4   3  13       16.51       13.79      2.17 o 
   5   3  13      174.84      176.93      7.62 o 
   6   3  13      110.08      115.31      6.45 o 
  -3   4  13      268.11      258.85     14.87 o 
  -2   4  13       68.26       81.35      5.35 o 
  -1   4  13        4.90       -0.14      2.99 o 
   0   4  13        7.56        5.57      1.93 o 
   1   4  13      365.58      358.33     12.22 o 
   2   4  13      322.64      312.80      8.55 o 
   3   4  13       89.66       84.39      3.61 o 
   4   4  13      624.73      618.11     15.31 o 
   5   4  13       33.03       29.53      3.66 o 
   6   4  13        5.65        6.46      3.33 o 
  -3   5  13       88.84       82.75      8.13 o 
  -2   5  13      573.66      549.93     17.45 o 
  -1   5  13       93.72      103.70      5.37 o 
   0   5  13      740.80      736.83     21.84 o 
   1   5  13      421.20      424.48     10.99 o 
   2   5  13      182.19      177.54      5.85 o 
   3   5  13      242.00      240.50      6.97 o 
   4   5  13      140.53      144.39      9.21 o 
   5   5  13      156.60      150.88      6.99 o 
   6   5  13      156.07      158.95      6.33 o 
  -3   6  13       30.38       28.03      4.39 o 
  -2   6  13       37.34       49.87     12.36 o 
  -1   6  13      510.29      546.56     17.06 o 
   0   6  13      717.57      696.66     17.10 o 
   1   6  13        7.34        9.12      2.04 o 
   2   6  13      643.20      637.99     15.76 o 
   3   6  13      568.33      550.33     13.81 o 
   4   6  13        3.94        5.61      2.22 o 
   5   6  13       17.47       14.67      3.25 o 
   6   6  13       60.70       67.36      5.42 o 
  -3   7  13        9.29        1.69      5.08 o 
  -2   7  13      156.91      163.03     14.05 o 
  -1   7  13      171.60      187.69      7.73 o 
   0   7  13       84.83       91.91      4.00 o 
   1   7  13      233.44      242.37      7.21 o 
   2   7  13        3.19        8.83      2.96 o 
   3   7  13       50.61       48.88      2.94 o 
   4   7  13      276.01      278.70     14.84 o 
   5   7  13       56.13       55.58      3.49 o 
   6   7  13       36.38       41.87      3.86 o 
  -2   8  13      149.72      172.84     15.92 o 
  -1   8  13      103.08      113.86     10.33 o 
   0   8  13      726.42      732.61     18.08 o 
   1   8  13       78.77       78.38      4.20 o 
   2   8  13      161.29      159.19      6.70 o 
   3   8  13      200.09      185.60     10.22 o 
   4   8  13      101.85       95.83      3.71 o 
   5   8  13      364.90      378.86     10.75 o 
   6   8  13       19.16       24.17      3.29 o 
  -2   9  13       39.96       49.11      6.43 o 
  -1   9  13       22.63       31.70      6.27 o 
   0   9  13       35.90       30.94      2.88 o 
   1   9  13      672.18      686.56     21.83 o 
   2   9  13      236.45      256.57      7.63 o 
   3   9  13      177.78      161.37      8.07 o 
   4   9  13      471.82      460.11     15.11 o 
   5   9  13       60.24       59.51      4.33 o 
   6   9  13       25.15       23.08      3.52 o 
  -1  10  13       84.81       86.02      7.11 o 
   0  10  13       35.42       33.48      3.16 o 
   1  10  13       37.05       26.38      2.85 o 
   2  10  13      240.55      228.74      6.34 o 
   3  10  13      268.15      262.06      7.02 o 
   4  10  13        3.09        3.45      2.54 o 
   5  10  13      263.58      263.71      8.55 o 
  -1  11  13      192.80      196.09     11.51 o 
   0  11  13      386.10      380.58     10.71 o 
   1  11  13      119.06      118.70      8.50 o 
   2  11  13      528.14      510.05     11.88 o 
   3  11  13      155.30      144.49      5.02 o 
   4  11  13       16.61       20.82      2.72 o 
   5  11  13        3.59        4.72      3.60 o 
   0  12  13       62.94       63.09     12.70 o 
   1  12  13       63.48       50.47      3.99 o 
   2  12  13       14.56       16.17      2.86 o 
   3  12  13      416.32      401.17      9.99 o 
   4  12  13      409.37      427.76     10.56 o 
   2  13  13        0.25       -2.50      2.50 o 
  -1  -3  14       67.76       59.32      4.35 o 
   0  -3  14      151.99      152.58      5.32 o 
   1  -3  14        9.47        6.36      2.86 o 
   2  -3  14       11.45       11.85      3.59 o 
   3  -3  14        2.88        1.69      4.74 o 
  -2  -2  14       11.81       15.54      3.37 o 
  -1  -2  14       34.75       38.06      3.69 o 
   0  -2  14      118.64      120.33      6.56 o 
   1  -2  14      722.83      727.54     20.50 o 
   2  -2  14      181.50      195.95      8.38 o 
   3  -2  14       37.57       40.30      5.42 o 
   4  -2  14      142.63      152.92      7.04 o 
  -2  -1  14      293.30      293.23      9.43 o 
  -1  -1  14        2.24       -2.60      3.38 o 
   0  -1  14       97.11      102.49      5.73 o 
   1  -1  14       27.09       30.89      3.45 o 
   2  -1  14       64.99       61.99      4.55 o 
   3  -1  14      124.81      130.18      5.13 o 
   4  -1  14       35.92       34.91      3.66 o 
  -2   0  14        1.81       -0.65      3.57 o 
  -1   0  14      388.62      395.56     11.30 o 
   0   0  14     1102.49     1134.70     34.21 o 
   1   0  14       20.69       21.29      2.80 o 
   2   0  14      303.88      299.62     10.74 o 
   3   0  14        8.10        9.70      2.46 o 
   4   0  14       16.08       16.56      3.27 o 
   5   0  14       16.96       20.66      5.76 o 
  -3   1  14        2.90        5.13      4.43 o 
  -2   1  14       81.77       87.09      5.73 o 
  -1   1  14        5.02        6.97      2.72 o 
   0   1  14       17.39       18.71      3.47 o 
   1   1  14      300.23      296.53     10.74 o 
   2   1  14        2.28        3.22      2.04 o 
   3   1  14      279.60      272.98     14.61 o 
   4   1  14      139.88      140.28      5.84 o 
   5   1  14        3.58        4.74      5.08 o 
  -3   2  14      145.90      177.52      9.09 o 
  -2   2  14        6.33        6.61      3.47 o 
  -1   2  14      309.68      330.20     17.95 o 
   0   2  14      220.83      224.52      7.53 o 
   1   2  14       16.18       20.37      2.34 o 
   2   2  14        1.92        1.54      2.01 o 
   3   2  14       18.10       16.46      2.33 o 
   4   2  14       51.10       48.29      4.12 o 
   5   2  14       42.02       39.38      4.05 o 
  -3   3  14       49.03       46.76      5.27 o 
  -2   3  14      106.94      117.58      6.56 o 
  -1   3  14       26.46       32.51      5.76 o 
   0   3  14       78.92       74.74      4.77 o 
   1   3  14      541.30      556.17     13.93 o 
   2   3  14      195.64      193.66      7.89 o 
   3   3  14       85.61       81.91      3.84 o 
   4   3  14      354.73      346.25      9.46 o 
   5   3  14       17.63       21.00      3.47 o 
   6   3  14        4.99        2.57      3.47 o 
  -3   4  14      174.86      188.20      9.30 o 
  -2   4  14      189.96      194.83      8.92 o 
  -1   4  14       38.91       37.93      6.43 o 
   0   4  14       34.94       37.07      2.81 o 
   1   4  14      301.25      302.76      8.45 o 
   2   4  14      639.88      613.86     15.29 o 
   3   4  14      709.17      680.92     16.80 o 
   4   4  14        9.78       11.24      2.28 o 
   5   4  14      528.67      529.27     27.60 o 
   6   4  14      176.55      168.40      7.86 o 
  -3   5  14      126.79      135.15     13.50 o 
  -2   5  14        9.81       17.61      6.43 o 
  -1   5  14      517.95      548.99     26.76 o 
   0   5  14      418.56      435.59     18.80 o 
   1   5  14       35.62       41.53      2.85 o 
   2   5  14       41.96       41.33      2.72 o 
   3   5  14       56.82       59.97      3.25 o 
   4   5  14      405.51      402.14     12.80 o 
   5   5  14       88.91       85.60      5.59 o 
   6   5  14       62.92       57.97      4.87 o 
  -2   6  14      154.12      184.58     13.21 o 
  -1   6  14       18.30       19.23      3.32 o 
   0   6  14      247.13      243.83      7.35 o 
   1   6  14      309.00      308.62      8.66 o 
   2   6  14      115.35      113.58      4.59 o 
   3   6  14      476.27      479.87     12.43 o 
   4   6  14       12.45       15.30      2.42 o 
   5   6  14      178.17      176.61     13.38 o 
   6   6  14       63.27       59.30      3.80 o 
  -2   7  14       29.55       42.00      7.45 o 
  -1   7  14      316.57      359.03     12.28 o 
   0   7  14      232.14      256.07      7.65 o 
   1   7  14       84.90       91.09      5.35 o 
   2   7  14        1.94        2.01      2.08 o 
   3   7  14        7.39        6.04      2.33 o 
   4   7  14      142.63      143.02      7.13 o 
   5   7  14      293.11      276.95     10.32 o 
   6   7  14        1.70        1.03      2.81 o 
  -2   8  14       95.54      106.37      6.35 o 
  -1   8  14       97.37       90.94      5.44 o 
   0   8  14       68.41       72.03      3.78 o 
   1   8  14      654.49      660.24     16.49 o 
   2   8  14      408.09      385.43     10.45 o 
   3   8  14       41.75       41.73      3.37 o 
   4   8  14      265.67      270.47     23.36 o 
   5   8  14       35.89       35.88      3.28 o 
   6   8  14       17.06       18.72      3.21 o 
  -1   9  14       45.26       56.89      4.88 o 
   0   9  14       27.58       28.18      3.09 o 
   1   9  14       67.45       68.53      4.98 o 
   2   9  14      529.68      513.10     13.32 o 
   3   9  14      805.94      787.97     22.32 o 
   4   9  14       32.40       33.53      2.74 o 
   5   9  14      514.62      516.40     13.96 o 
  -1  10  14      192.59      190.67     11.18 o 
   0  10  14       32.45       34.08      3.25 o 
   1  10  14       20.07       17.29      2.65 o 
   2  10  14       41.58       45.33      3.10 o 
   3  10  14      111.79      110.61      5.03 o 
   4  10  14      138.75      143.69      7.80 o 
   5  10  14        4.22        5.18      3.01 o 
   0  11  14      140.76      137.48      5.83 o 
   1  11  14       12.26       14.93      3.00 o 
   2  11  14       92.09       97.02      4.06 o 
   3  11  14      251.49      259.10      7.23 o 
   4  11  14      151.24      153.95      5.45 o 
   1  12  14       44.08       37.75      6.43 o 
   2  12  14        0.34        1.01      2.37 o 
   3  12  14       27.21       25.14      3.05 o 
   0  -2  15       55.30       53.29      6.10 o 
   1  -2  15      145.37      140.22      6.06 o 
   2  -2  15       91.39       99.07      7.11 o 
  -1  -1  15      232.53      222.63     10.33 o 
   0  -1  15      123.48      119.79      6.94 o 
   1  -1  15        3.65        3.88      2.67 o 
   2  -1  15       37.12       44.93      4.07 o 
   3  -1  15       81.97       78.50      5.14 o 
  -1   0  15        4.85        3.73      3.83 o 
   0   0  15       48.99       56.25      4.67 o 
   1   0  15       26.10       22.72      3.71 o 
   2   0  15       28.15       27.41      3.71 o 
   3   0  15      114.45      118.67      6.32 o 
   4   0  15        1.95        2.98      2.53 o 
  -2   1  15       24.40       28.93      4.55 o 
  -1   1  15      224.32      208.96     13.55 o 
   0   1  15       82.97       84.65      5.38 o 
   1   1  15       55.73       48.49      5.42 o 
   2   1  15       14.36       10.21      3.57 o 
   3   1  15        1.13        0.71      2.64 o 
   4   1  15      145.32      139.79      5.51 o 
  -2   2  15      138.70      149.35     11.51 o 
  -1   2  15      166.95      176.79     12.19 o 
   0   2  15      176.56      180.80      9.99 o 
   1   2  15      451.50      481.85     16.13 o 
   2   2  15      146.30      151.83      5.41 o 
   3   2  15        3.41        1.62      2.22 o 
   4   2  15       33.80       34.13      2.92 o 
   5   2  15       18.50       14.50      5.93 o 
  -2   3  15      177.01      204.56     14.22 o 
  -1   3  15       15.33       16.59      5.76 o 
   0   3  15        0.18        0.90      7.11 o 
   1   3  15       22.58       21.48      3.66 o 
   2   3  15       78.77       84.17      3.96 o 
   3   3  15      101.55      104.10      5.08 o 
   4   3  15       79.26       82.02      5.76 o 
   5   3  15      263.88      262.00     10.13 o 
  -2   4  15       12.32        8.47      5.42 o 
  -1   4  15      305.86      298.03     17.27 o 
   0   4  15       15.45       17.20      3.73 o 
   1   4  15      415.19      419.12     11.17 o 
   2   4  15      381.25      365.21      9.96 o 
   3   4  15       15.86       13.66      2.50 o 
   4   4  15       84.21       91.38      5.81 o 
   5   4  15       83.71       77.88      5.42 o 
  -2   5  15       43.75       38.95      7.79 o 
  -1   5  15       22.87       27.77      6.43 o 
   0   5  15      239.41      244.19      9.88 o 
   1   5  15      256.75      260.04      9.91 o 
   2   5  15        3.46        0.81      2.10 o 
   3   5  15      515.74      524.37     16.55 o 
   4   5  15      187.27      193.93     13.70 o 
   5   5  15       11.15        4.44      3.66 o 
  -2   6  15        7.01        4.40      6.43 o 
  -1   6  15      387.82      398.62     21.67 o 
   0   6  15       86.53       94.29      4.40 o 
   1   6  15       21.00       21.39      2.78 o 
   2   6  15        1.99        4.83      2.34 o 
   3   6  15       21.61       24.32      2.65 o 
   4   6  15       60.54       61.17      3.66 o 
   5   6  15       10.91       12.28      3.74 o 
  -1   7  15      133.86      157.14     12.53 o 
   0   7  15      191.65      200.52      6.74 o 
   1   7  15      427.16      432.91     11.50 o 
   2   7  15      127.31      124.92      4.99 o 
   3   7  15       94.46       88.65      4.12 o 
   4   7  15      115.66      107.19      4.84 o 
   5   7  15      127.99      120.54      6.75 o 
  -1   8  15        3.96        4.13      7.28 o 
   0   8  15        3.36       -0.28      2.39 o 
   1   8  15       64.83       66.93      3.79 o 
   2   8  15      206.73      220.19      7.10 o 
   3   8  15      201.47      212.81     11.20 o 
   4   8  15       88.66       92.39      4.31 o 
   5   8  15      244.49      239.86      9.32 o 
   0   9  15       14.05       17.81      3.09 o 
   1   9  15      130.95      124.75      5.26 o 
   2   9  15       51.98       58.33      3.69 o 
   3   9  15        9.23       12.55      2.65 o 
   4   9  15      102.87      111.36      6.55 o 
   5   9  15        0.77        1.51      4.19 o 
   0  10  15      328.23      333.73     14.73 o 
   1  10  15      168.94      174.40      8.38 o 
   2  10  15      221.72      225.22      8.07 o 
   3  10  15      506.96      489.54     11.55 o 
   4  10  15       40.25       39.95      3.96 o 
   1  11  15       73.66       66.64      4.16 o 
   2  11  15        6.82        5.79      2.64 o 
   3  11  15       80.67       71.57      3.77 o 
   1   0  16       30.81       30.26      4.40 o 
   2   0  16       10.86        9.89      3.71 o 
   0   1  16      216.11      241.08     21.67 o 
   1   1  16      238.64      254.31     10.26 o 
   2   1  16       47.06       52.37      4.77 o 
   3   1  16       48.92       49.65      4.47 o 
  -1   2  16        4.83       16.59      5.76 o 
   0   2  16       64.03       66.25      5.25 o 
   1   2  16        6.62        6.14      6.60 o 
   2   2  16      207.57      217.84     15.07 o 
   3   2  16       87.22       85.64      4.17 o 
   4   2  16      133.27      139.20      5.43 o 
  -1   3  16      187.04      205.57     13.55 o 
   0   3  16        0.76       -5.59      5.59 o 
   1   3  16        3.89        5.25      3.33 o 
   2   3  16       79.58       84.53      4.60 o 
   3   3  16      131.52      135.81      5.30 o 
   4   3  16      180.21      178.48      6.33 o 
  -1   4  16        5.44       10.84      6.43 o 
   0   4  16      310.45      337.99     18.97 o 
   1   4  16       28.19       30.86      5.08 o 
   2   4  16      104.64      108.56      8.11 o 
   3   4  16      123.17      121.53      5.03 o 
   4   4  16       11.51        9.98      2.72 o 
  -1   5  16      185.35      218.44     14.90 o 
   0   5  16       49.91       51.33      5.05 o 
   1   5  16      191.70      190.77     10.24 o 
   2   5  16       93.32       94.98      6.34 o 
   3   5  16       31.59       30.14      2.85 o 
   4   5  16      382.23      394.15     12.31 o 
  -1   6  16        0.20        4.06      5.76 o 
   0   6  16      308.69      332.07     12.63 o 
   1   6  16      288.40      291.74      8.81 o 
   2   6  16       69.38       72.55      3.76 o 
   3   6  16        0.01       -2.27      2.53 o 
   4   6  16       25.34       24.43      2.88 o 
   0   7  16       99.62       98.84      4.70 o 
   1   7  16       56.86       65.79      4.05 o 
   2   7  16      279.94      275.25      8.36 o 
   3   7  16       88.95       86.98      4.24 o 
   4   7  16      101.06      101.56      4.76 o 
   0   8  16        4.96        6.11      2.81 o 
   1   8  16       32.36       33.93      6.24 o 
   2   8  16      105.96      111.85      5.10 o 
   3   8  16      165.52      160.00      6.51 o 
   4   8  16      151.80      154.12      6.54 o 
   1   9  16       21.47       25.53      6.74 o 
   2   9  16       60.11       50.00      3.64 o 
   3   9  16      208.23      182.55      6.61 o 
   4   9  16       39.66       46.64      6.11 o 
   2  10  16       27.02       21.66      3.12 o 
   1   3  17       20.16       20.14      4.23 o 
   2   3  17      472.68      475.08     16.13 o 
   1   4  17      209.62      225.56     12.87 o 
   2   4  17      118.82      120.68      6.80 o 
   3   4  17        6.47        6.17      3.10 o 
   1   5  17       60.51       64.35      5.20 o 
   2   5  17        7.96        3.60      2.68 o 
   3   5  17       16.68        8.06      2.81 o 
   1   6  17       59.60       71.77      5.53 o 
   2   6  17      170.24      185.82      6.53 o 
   3   6  17        8.57        8.64      2.99 o 
   2   7  17       49.74       47.72      3.52 o 
   3   7  17      148.21      144.41      5.79 o 
                                                 
